# Supplementary material for: 4-Bromo-3-{N-[2-(3,4-dimethoxy­phen­yl)eth­yl]-N-methyl­sulfamo­yl}-5-methyl­benzoic acid monohydrate
Source: Acta Crystallogr Sect E Struct Rep Online. 2009 Jun 13;65(Pt 7):o1568. doi: 10.1107/S1600536809022041 (PMC2969419; doi:10.1107/S1600536809022041)
Supplement: Supplementary file 1 [file e-65-o1568-sup1.cif]

##############################################################################
###                                                                        ###
###        Electronic paper (Acta Crystallographica Section E)             ###
###                                                                        ###
##############################################################################
#                                                                            #
# This CIF contains the data in a paper accepted for publication in Acta     #
# Crystallographica Section E. It conforms to the requirements of Notes      #
# for Authors for Section E, and has been peer reviewed under the auspices   #
# of the IUCr Commission on Journals.                                        #
#                                                                            #
# Full details of the Crystallographic Information File format               #
# are given in the paper "The Crystallographic Information File (CIF):       #
# a New Standard Archive File for Crystallography" by S. R. Hall, F. H.      #
# Allen and I. D. Brown [Acta Cryst. (1991), A47, 655-685].                  #
#                                                                            #
# The current version of the core CIF dictionary is obtainable from          #
# ftp://ftp.iucr.org/pub/cif_core.dic. The current version number is 2.4.    #
#                                                                            #
# Software is freely available for graphical display of the structure(s) in  #
# this CIF.  For information consult the CIF home page http://www.iucr.org/  #
# cif/home.html                                                              #
#                                                                            #
# This file may be used for bona fide research purposes within the           #
# scientific community so long as proper attribution is given to the journal # 
# article from which it was obtained.                                        #
#                                                                            #
##############################################################################
                                             
data_global
_audit_creation_method     SHELXL97
_journal_date_recd_electronic     2009-05-30
_journal_date_accepted     2009-06-10
_journal_name_full     'Acta Crystallographica, Section E'
_journal_year     2009
_journal_volume     65
_journal_issue      7
_journal_page_first     o1568
_journal_page_last     o1568
_journal_paper_category     QO
_journal_coeditor_code     CI2818
_publ_contact_author_name     'V.Manivannan'
_publ_contact_author_address
;
Department of Research and Development,
PRIST University,
Vallam,
Thanjavur 613 403,
Tamil Nadu,
India.
;
_publ_contact_author_email     'manivan_1999@yahoo.com'
_publ_contact_author_fax     ?
_publ_contact_author_phone     '04426187785'
_publ_section_title
;\
4-Bromo-3-{<i>N</i>-[2-(3,4-dimethoxyphenyl)ethyl]-<i>N</i>-methylsulfamoyl}-5-\
methylbenzoic acid monohydrate
;
loop_
    _publ_author_name
    _publ_author_address
    'C. Suneel Manohar Babu'
;
Nicholas Piramal Research Centre,
Nicholas Piramal India Limited,
Mumbai 400 063,
India
;
    'Helen P. Kavitha'
;
Department of Chemistry,
SRM University,
Ramapuram,
Chennai 600 089,
India
;
    'Jasmine P. Vennila'
;
Department of Physics,
Panimalar Institute of Technology,
Chennai 600 095,
India
;
    'G. Chakkaravarthi'
;
Department of Physics,
CPCL Polytechnic College,
Chennai 600 068,
India
;
    'V. Manivannan'
;
Department of Research and Development,
PRIST University,
Vallam,
Thanjavur 613 403,
Tamil Nadu,
India
;
data_I
_audit_creation_method     SHELXL-97
_chemical_name_systematic
;
4-Bromo-3-{<i>N</i>-[2-(3,4-dimethoxyphenyl)ethyl]-<i>N</i>-methylsulfamoyl}-
5-methylbenzoic acid monohydrate
;
_chemical_name_common     ?
_chemical_formula_moiety     'C19 H22 Br N O6 S, H2 O'
_chemical_formula_sum     'C19 H24 Br N O7 S'
_chemical_formula_iupac     'C19 H22 Br N O6 S, H2 O'
_chemical_formula_weight     490.36
_chemical_melting_point     ?
_symmetry_cell_setting     Orthorhombic
_symmetry_space_group_name_H-M     'P 21 21 21'
_symmetry_space_group_name_Hall     'P 2ac 2ab'
loop_
    _symmetry_equiv_pos_as_xyz
    'x, y, z'
    '-x+1/2, -y, z+1/2'
    'x+1/2, -y+1/2, -z'
    '-x, y+1/2, -z+1/2'
_cell_length_a     7.7938(2)
_cell_length_b     7.8280(2)
_cell_length_c     34.6549(8)
_cell_angle_alpha     90.00
_cell_angle_beta     90.00
_cell_angle_gamma     90.00
_cell_volume     2114.29(9)
_cell_formula_units_Z     4
_cell_measurement_reflns_used     12583
_cell_measurement_theta_min     1.18
_cell_measurement_theta_max     27.16
_cell_measurement_temperature     295(2)
_exptl_crystal_description     Block
_exptl_crystal_colour     colourless
_exptl_crystal_size_max     0.15
_exptl_crystal_size_mid     0.12
_exptl_crystal_size_min     0.10
_exptl_crystal_density_diffrn     1.540
_exptl_crystal_density_meas     ?
_exptl_crystal_density_method     'not measured'
_exptl_crystal_F_000     1008
_exptl_absorpt_coefficient_mu     2.083
_exptl_absorpt_correction_type     multi-scan
_exptl_absorpt_process_details     '(SADABS; Sheldrick, 1996)'
_exptl_absorpt_correction_T_min     0.7452
_exptl_absorpt_correction_T_max     0.8187
_exptl_special_details
;
;
_diffrn_ambient_temperature     295(2)
_diffrn_radiation_type     MoK\a
_diffrn_radiation_wavelength     0.71073
_diffrn_radiation_source     'fine-focus sealed tube'
_diffrn_radiation_monochromator     graphite
_diffrn_measurement_device_type     'Bruker Kappa APEXII area-detector'
_diffrn_measurement_method     '\w and \f'
_diffrn_detector_area_resol_mean     ?
_diffrn_reflns_number     12583
_diffrn_reflns_av_R_equivalents     0.0275
_diffrn_reflns_av_sigmaI/netI     0.0588
_diffrn_reflns_theta_min     1.18
_diffrn_reflns_theta_max     27.16
_diffrn_reflns_theta_full     27.16
_diffrn_measured_fraction_theta_max     0.997
_diffrn_measured_fraction_theta_full     0.997
_diffrn_reflns_limit_h_min     -10
_diffrn_reflns_limit_h_max     6
_diffrn_reflns_limit_k_min     -9
_diffrn_reflns_limit_k_max     10
_diffrn_reflns_limit_l_min     -44
_diffrn_reflns_limit_l_max     44
_diffrn_standards_number     0
_diffrn_standards_interval_count     .
_diffrn_standards_interval_time     .
_diffrn_standards_decay_%     ?
_refine_special_details
;
;
_reflns_number_total     4619
_reflns_number_gt     3427
_reflns_threshold_expression     I>2\s(I)
_refine_ls_structure_factor_coef     Fsqd
_refine_ls_matrix_type     full
_refine_ls_R_factor_all     0.0646
_refine_ls_R_factor_gt     0.0403
_refine_ls_wR_factor_gt     0.0991
_refine_ls_wR_factor_ref     0.1072
_refine_ls_goodness_of_fit_ref     1.046
_refine_ls_restrained_S_all     1.046
_refine_ls_number_reflns     4619
_refine_ls_number_parameters     275
_refine_ls_number_restraints     3
_refine_ls_hydrogen_treatment     mixed
_refine_ls_weighting_scheme     calc
_refine_ls_weighting_details
                 'calc w=1/[\s^2^(Fo^2^)+(0.0512P)^2^] where P=(Fo^2^+2Fc^2^)/3'
_atom_sites_solution_hydrogens     geom
_atom_sites_solution_primary     direct
_atom_sites_solution_secondary     difmap
_refine_ls_shift/su_max     0.001
_refine_ls_shift/su_mean     0.000
_refine_diff_density_max     0.362
_refine_diff_density_min     -0.295
_refine_ls_extinction_method     none
_refine_ls_extinction_coef     ?
_refine_ls_abs_structure_details     'Flack (1983), 1915 Friedel pairs'
_refine_ls_abs_structure_Flack     -0.004(10)
loop_
    _atom_type_symbol
    _atom_type_description
    _atom_type_scat_dispersion_real
    _atom_type_scat_dispersion_imag
    _atom_type_scat_source
    'C' 'C' 0.0033 0.0016
                         'International Tables Vol C Tables 4.2.6.8 and 6.1.1.4'
    'H' 'H' 0.0000 0.0000
                         'International Tables Vol C Tables 4.2.6.8 and 6.1.1.4'
    'N' 'N' 0.0061 0.0033
                         'International Tables Vol C Tables 4.2.6.8 and 6.1.1.4'
    'O' 'O' 0.0106 0.0060
                         'International Tables Vol C Tables 4.2.6.8 and 6.1.1.4'
    'S' 'S' 0.1246 0.1234
                         'International Tables Vol C Tables 4.2.6.8 and 6.1.1.4'
    'Br' 'Br' -0.2901 2.4595
                         'International Tables Vol C Tables 4.2.6.8 and 6.1.1.4'
_computing_data_collection     'APEX2 (Bruker, 2004)'
_computing_cell_refinement     'SAINT (Bruker, 2004)'
_computing_data_reduction     'SAINT (Bruker, 2004)'
_computing_structure_solution     'SHELXS97 (Sheldrick, 2008)'
_computing_structure_refinement     'SHELXL97 (Sheldrick, 2008)'
_computing_molecular_graphics     'PLATON (Spek, 2009)'
_computing_publication_material     'SHELXL97 (Sheldrick, 2008)'
loop_
    _atom_site_type_symbol
    _atom_site_label
    _atom_site_fract_x
    _atom_site_fract_y
    _atom_site_fract_z
    _atom_site_U_iso_or_equiv
    _atom_site_adp_type
    _atom_site_calc_flag
    _atom_site_refinement_flags
    _atom_site_occupancy
    _atom_site_disorder_assembly
    _atom_site_disorder_group
    C C1 0.4622(4) -0.0786(5) 0.33480(10) 0.0437(9) Uani d . 1 . .
    C C2 0.4708(4) -0.1063(5) 0.37399(10) 0.0409(8) Uani d . 1 . .
    H H2 0.5171 -0.2075 0.3835 0.049 Uiso calc R 1 . .
    C C3 0.4107(4) 0.0161(4) 0.39913(9) 0.0379(8) Uani d . 1 . .
    C C4 0.3406(4) 0.1659(5) 0.38498(10) 0.0428(8) Uani d . 1 . .
    C C5 0.3306(5) 0.1973(5) 0.34527(11) 0.0490(9) Uani d . 1 . .
    C C6 0.3940(5) 0.0735(5) 0.32070(11) 0.0495(9) Uani d . 1 . .
    H H6 0.3910 0.0921 0.2942 0.059 Uiso calc R 1 . .
    C C7 0.5272(5) -0.2101(5) 0.30749(10) 0.0500(9) Uani d U 1 . .
    C C8 0.2547(7) 0.3601(5) 0.32931(12) 0.0714(12) Uani d . 1 . .
    H H8A 0.1351 0.3657 0.3358 0.107 Uiso calc R 1 . .
    H H8B 0.2674 0.3615 0.3018 0.107 Uiso calc R 1 . .
    H H8C 0.3133 0.4566 0.3402 0.107 Uiso calc R 1 . .
    C C9 0.1792(6) 0.0519(6) 0.49724(11) 0.0665(12) Uani d . 1 . .
    H H9A 0.0653 0.0908 0.4915 0.100 Uiso calc R 1 . .
    H H9B 0.2535 0.1485 0.5007 0.100 Uiso calc R 1 . .
    H H9C 0.1774 -0.0148 0.5205 0.100 Uiso calc R 1 . .
    C C10 0.1537(5) -0.2158(5) 0.45884(11) 0.0529(10) Uani d . 1 . .
    H H10A 0.1564 -0.2827 0.4824 0.063 Uiso calc R 1 . .
    H H10B 0.2153 -0.2791 0.4392 0.063 Uiso calc R 1 . .
    C C11 -0.0297(5) -0.1940(6) 0.44630(12) 0.0606(11) Uani d . 1 . .
    H H11A -0.0842 -0.3054 0.4459 0.073 Uiso calc R 1 . .
    H H11B -0.0889 -0.1251 0.4654 0.073 Uiso calc R 1 . .
    C C12 -0.0524(5) -0.1125(5) 0.40751(11) 0.0511(10) Uani d . 1 . .
    C C13 -0.0043(5) -0.1982(6) 0.37419(13) 0.0625(11) Uani d . 1 . .
    H H13 0.0431 -0.3069 0.3762 0.075 Uiso calc R 1 . .
    C C14 -0.0251(5) -0.1263(6) 0.33830(12) 0.0579(11) Uani d . 1 . .
    H H14 0.0064 -0.1866 0.3163 0.069 Uiso calc R 1 . .
    C C15 -0.0922(5) 0.0336(6) 0.33519(10) 0.0527(10) Uani d . 1 . .
    C C16 -0.1403(4) 0.1245(5) 0.36809(11) 0.0484(9) Uani d . 1 . .
    C C17 -0.1194(4) 0.0509(5) 0.40371(10) 0.0481(9) Uani d . 1 . .
    H H17 -0.1507 0.1116 0.4257 0.058 Uiso calc R 1 . .
    C C18 -0.0805(8) 0.0331(7) 0.26626(12) 0.0896(16) Uani d . 1 . .
    H H18A 0.0405 0.0099 0.2655 0.134 Uiso calc R 1 . .
    H H18B -0.1111 0.1043 0.2448 0.134 Uiso calc R 1 . .
    H H18C -0.1428 -0.0725 0.2648 0.134 Uiso calc R 1 . .
    C C19 -0.2491(6) 0.3849(5) 0.39391(12) 0.0633(10) Uani d . 1 . .
    H H19A -0.3342 0.3264 0.4089 0.095 Uiso calc R 1 . .
    H H19B -0.2942 0.4926 0.3854 0.095 Uiso calc R 1 . .
    H H19C -0.1489 0.4042 0.4094 0.095 Uiso calc R 1 . .
    N N1 0.2420(5) -0.0523(4) 0.46561(7) 0.0491(7) Uani d . 1 . .
    O O1 0.5144(5) -0.1988(5) 0.27278(7) 0.0826(10) Uani d . 1 . .
    O O2 0.5954(4) -0.3405(4) 0.32450(7) 0.0634(7) Uani d U 1 . .
    H H2A 0.6330 -0.4068 0.3082 0.095 Uiso calc R 1 . .
    O O3 0.5148(4) 0.1079(4) 0.46804(8) 0.0690(8) Uani d . 1 . .
    O O4 0.5175(4) -0.1965(4) 0.45044(7) 0.0609(8) Uani d . 1 . .
    O O5 -0.2047(4) 0.2842(4) 0.36146(7) 0.0624(8) Uani d . 1 . .
    O O6 -0.1214(4) 0.1172(4) 0.30090(7) 0.0683(8) Uani d . 1 . .
    S S1 0.43421(12) -0.03348(13) 0.44937(2) 0.0467(2) Uani d . 1 . .
    Br Br1 0.25758(6) 0.33631(5) 0.418916(12) 0.06382(16) Uani d . 1 . .
    O O1W 0.7092(5) -0.5755(5) 0.28115(11) 0.0720(10) Uani d D 1 . .
    H H2W 0.749(6) -0.644(5) 0.2931(13) 0.074(18) Uiso d D 1 . .
    H H1W 0.641(6) -0.627(7) 0.2690(14) 0.09(2) Uiso d D 1 . .
loop_
    _atom_site_aniso_label
    _atom_site_aniso_U_11
    _atom_site_aniso_U_22
    _atom_site_aniso_U_33
    _atom_site_aniso_U_12
    _atom_site_aniso_U_13
    _atom_site_aniso_U_23
    C1 0.0415(18) 0.050(2) 0.0399(18) -0.0069(17) -0.0028(15) -0.0013(17)
    C2 0.0412(17) 0.040(2) 0.0419(18) -0.0027(15) -0.0011(15) 0.0009(17)
    C3 0.0372(16) 0.042(2) 0.0350(16) -0.0057(15) -0.0030(14) 0.0002(16)
    C4 0.0365(16) 0.0367(19) 0.055(2) -0.0073(16) 0.0003(15) -0.0056(18)
    C5 0.0495(19) 0.042(2) 0.056(2) -0.0081(17) -0.0055(17) 0.0097(19)
    C6 0.057(2) 0.054(2) 0.0380(18) -0.0078(19) -0.0009(16) 0.0117(19)
    C7 0.055(2) 0.057(2) 0.038(2) -0.0041(16) 0.0011(16) -0.0068(16)
    C8 0.084(3) 0.059(3) 0.072(3) 0.001(3) -0.001(3) 0.021(2)
    C9 0.089(3) 0.063(3) 0.048(2) 0.005(2) 0.016(2) -0.013(2)
    C10 0.073(3) 0.043(2) 0.043(2) -0.0030(19) 0.0064(18) 0.0065(17)
    C11 0.061(2) 0.064(3) 0.057(2) -0.008(2) 0.008(2) 0.011(2)
    C12 0.0433(18) 0.058(3) 0.052(2) -0.0118(18) 0.0007(18) -0.0030(19)
    C13 0.063(2) 0.056(3) 0.068(3) -0.003(2) 0.003(2) -0.011(2)
    C14 0.063(2) 0.060(3) 0.050(2) 0.000(2) 0.0018(19) -0.015(2)
    C15 0.051(2) 0.066(3) 0.0408(19) 0.000(2) -0.0015(16) -0.010(2)
    C16 0.0401(18) 0.057(3) 0.048(2) 0.0007(17) -0.0030(16) -0.012(2)
    C17 0.0434(19) 0.063(3) 0.0382(18) -0.0067(18) 0.0028(15) -0.0125(19)
    C18 0.127(4) 0.097(4) 0.045(2) 0.009(4) 0.014(3) -0.014(3)
    C19 0.066(2) 0.063(2) 0.062(2) 0.007(3) 0.001(2) -0.014(2)
    N1 0.0617(17) 0.0490(16) 0.0367(14) -0.0005(19) 0.0051(16) -0.0077(13)
    O1 0.117(3) 0.096(3) 0.0341(14) 0.021(2) -0.0022(16) -0.0001(15)
    O2 0.085(2) 0.0635(18) 0.0413(13) 0.0139(16) -0.0039(13) -0.0106(13)
    O3 0.0662(17) 0.086(2) 0.0551(15) -0.0162(16) -0.0150(13) -0.0185(16)
    O4 0.0693(17) 0.073(2) 0.0410(13) 0.0241(15) -0.0093(13) 0.0071(15)
    O5 0.077(2) 0.0691(18) 0.0412(14) 0.0187(15) 0.0002(13) -0.0074(13)
    O6 0.087(2) 0.078(2) 0.0400(14) 0.0153(17) -0.0033(14) -0.0105(15)
    S1 0.0499(5) 0.0569(6) 0.0334(4) 0.0032(5) -0.0070(4) -0.0053(4)
    Br1 0.0684(3) 0.0479(2) 0.0752(3) 0.0062(2) 0.0019(3) -0.01215(19)
    O1W 0.089(3) 0.072(2) 0.0551(19) 0.017(2) -0.0025(18) -0.0076(19)
_geom_special_details
;
;
loop_
    _geom_bond_atom_site_label_1
    _geom_bond_atom_site_label_2
    _geom_bond_site_symmetry_2
    _geom_bond_distance
    _geom_bond_publ_flag
    C1 C2 . 1.377(5) ?
    C1 C6 . 1.392(6) ?
    C1 C7 . 1.487(5) ?
    C2 C3 . 1.377(5) ?
    C2 H2 . 0.93 ?
    C3 C4 . 1.383(5) ?
    C3 S1 . 1.793(3) ?
    C4 C5 . 1.400(5) ?
    C4 Br1 . 1.893(4) ?
    C5 C6 . 1.381(6) ?
    C5 C8 . 1.510(5) ?
    C6 H6 . 0.93 ?
    C7 O1 . 1.210(4) ?
    C7 O2 . 1.293(5) ?
    C8 H8A . 0.96 ?
    C8 H8B . 0.96 ?
    C8 H8C . 0.96 ?
    C9 N1 . 1.451(5) ?
    C9 H9A . 0.96 ?
    C9 H9B . 0.96 ?
    C9 H9C . 0.96 ?
    C10 N1 . 1.472(5) ?
    C10 C11 . 1.504(6) ?
    C10 H10A . 0.97 ?
    C10 H10B . 0.97 ?
    C11 C12 . 1.498(6) ?
    C11 H11A . 0.97 ?
    C11 H11B . 0.97 ?
    C12 C13 . 1.387(6) ?
    C12 C17 . 1.388(6) ?
    C13 C14 . 1.375(6) ?
    C13 H13 . 0.93 ?
    C14 C15 . 1.361(6) ?
    C14 H14 . 0.93 ?
    C15 O6 . 1.375(5) ?
    C15 C16 . 1.395(5) ?
    C16 O5 . 1.366(5) ?
    C16 C17 . 1.372(5) ?
    C17 H17 . 0.93 ?
    C18 O6 . 1.406(5) ?
    C18 H18A . 0.96 ?
    C18 H18B . 0.96 ?
    C18 H18C . 0.96 ?
    C19 O5 . 1.417(5) ?
    C19 H19A . 0.96 ?
    C19 H19B . 0.96 ?
    C19 H19C . 0.96 ?
    N1 S1 . 1.607(4) ?
    O2 H2A . 0.82 ?
    O3 S1 . 1.428(3) ?
    O4 S1 . 1.432(3) ?
    O1W H2W . 0.75(3) ?
    O1W H1W . 0.79(3) ?
loop_
    _geom_angle_atom_site_label_1
    _geom_angle_atom_site_label_2
    _geom_angle_atom_site_label_3
    _geom_angle_site_symmetry_1
    _geom_angle_site_symmetry_3
    _geom_angle
    _geom_angle_publ_flag
    C2 C1 C6 . . 120.0(3) ?
    C2 C1 C7 . . 120.1(3) ?
    C6 C1 C7 . . 119.9(3) ?
    C3 C2 C1 . . 119.9(3) ?
    C3 C2 H2 . . 120.1 ?
    C1 C2 H2 . . 120.1 ?
    C2 C3 C4 . . 120.0(3) ?
    C2 C3 S1 . . 115.4(3) ?
    C4 C3 S1 . . 124.6(3) ?
    C3 C4 C5 . . 121.3(3) ?
    C3 C4 Br1 . . 120.8(3) ?
    C5 C4 Br1 . . 117.9(3) ?
    C6 C5 C4 . . 117.6(3) ?
    C6 C5 C8 . . 120.4(4) ?
    C4 C5 C8 . . 122.0(4) ?
    C5 C6 C1 . . 121.3(3) ?
    C5 C6 H6 . . 119.3 ?
    C1 C6 H6 . . 119.3 ?
    O1 C7 O2 . . 123.0(4) ?
    O1 C7 C1 . . 123.6(4) ?
    O2 C7 C1 . . 113.4(3) ?
    C5 C8 H8A . . 109.5 ?
    C5 C8 H8B . . 109.5 ?
    H8A C8 H8B . . 109.5 ?
    C5 C8 H8C . . 109.5 ?
    H8A C8 H8C . . 109.5 ?
    H8B C8 H8C . . 109.5 ?
    N1 C9 H9A . . 109.5 ?
    N1 C9 H9B . . 109.5 ?
    H9A C9 H9B . . 109.5 ?
    N1 C9 H9C . . 109.5 ?
    H9A C9 H9C . . 109.5 ?
    H9B C9 H9C . . 109.5 ?
    N1 C10 C11 . . 113.0(3) ?
    N1 C10 H10A . . 109.0 ?
    C11 C10 H10A . . 109.0 ?
    N1 C10 H10B . . 109.0 ?
    C11 C10 H10B . . 109.0 ?
    H10A C10 H10B . . 107.8 ?
    C12 C11 C10 . . 114.8(3) ?
    C12 C11 H11A . . 108.6 ?
    C10 C11 H11A . . 108.6 ?
    C12 C11 H11B . . 108.6 ?
    C10 C11 H11B . . 108.6 ?
    H11A C11 H11B . . 107.5 ?
    C13 C12 C17 . . 117.9(4) ?
    C13 C12 C11 . . 120.6(4) ?
    C17 C12 C11 . . 121.5(4) ?
    C14 C13 C12 . . 121.5(4) ?
    C14 C13 H13 . . 119.2 ?
    C12 C13 H13 . . 119.2 ?
    C15 C14 C13 . . 119.6(4) ?
    C15 C14 H14 . . 120.2 ?
    C13 C14 H14 . . 120.2 ?
    C14 C15 O6 . . 124.7(4) ?
    C14 C15 C16 . . 120.5(4) ?
    O6 C15 C16 . . 114.8(4) ?
    O5 C16 C17 . . 125.4(3) ?
    O5 C16 C15 . . 115.3(3) ?
    C17 C16 C15 . . 119.3(4) ?
    C16 C17 C12 . . 121.1(4) ?
    C16 C17 H17 . . 119.4 ?
    C12 C17 H17 . . 119.4 ?
    O6 C18 H18A . . 109.5 ?
    O6 C18 H18B . . 109.5 ?
    H18A C18 H18B . . 109.5 ?
    O6 C18 H18C . . 109.5 ?
    H18A C18 H18C . . 109.5 ?
    H18B C18 H18C . . 109.5 ?
    O5 C19 H19A . . 109.5 ?
    O5 C19 H19B . . 109.5 ?
    H19A C19 H19B . . 109.5 ?
    O5 C19 H19C . . 109.5 ?
    H19A C19 H19C . . 109.5 ?
    H19B C19 H19C . . 109.5 ?
    C9 N1 C10 . . 116.8(3) ?
    C9 N1 S1 . . 121.8(3) ?
    C10 N1 S1 . . 117.3(2) ?
    C7 O2 H2A . . 109.5 ?
    C16 O5 C19 . . 117.7(3) ?
    C15 O6 C18 . . 118.5(4) ?
    O3 S1 O4 . . 118.65(17) ?
    O3 S1 N1 . . 108.82(16) ?
    O4 S1 N1 . . 109.40(17) ?
    O3 S1 C3 . . 108.50(17) ?
    O4 S1 C3 . . 105.31(16) ?
    N1 S1 C3 . . 105.34(15) ?
    H2W O1W H1W . . 102(6) ?
loop_
    _geom_torsion_atom_site_label_1
    _geom_torsion_atom_site_label_2
    _geom_torsion_atom_site_label_3
    _geom_torsion_atom_site_label_4
    _geom_torsion_site_symmetry_1
    _geom_torsion_site_symmetry_2
    _geom_torsion_site_symmetry_3
    _geom_torsion_site_symmetry_4
    _geom_torsion
    _geom_torsion_publ_flag
    C6 C1 C2 C3 . . . . 0.5(5) ?
    C7 C1 C2 C3 . . . . 179.9(3) ?
    C1 C2 C3 C4 . . . . 0.5(5) ?
    C1 C2 C3 S1 . . . . -178.5(3) ?
    C2 C3 C4 C5 . . . . -0.6(5) ?
    S1 C3 C4 C5 . . . . 178.3(3) ?
    C2 C3 C4 Br1 . . . . -179.8(2) ?
    S1 C3 C4 Br1 . . . . -0.9(4) ?
    C3 C4 C5 C6 . . . . -0.2(5) ?
    Br1 C4 C5 C6 . . . . 179.0(3) ?
    C3 C4 C5 C8 . . . . -179.9(4) ?
    Br1 C4 C5 C8 . . . . -0.7(5) ?
    C4 C5 C6 C1 . . . . 1.2(5) ?
    C8 C5 C6 C1 . . . . -179.1(4) ?
    C2 C1 C6 C5 . . . . -1.4(5) ?
    C7 C1 C6 C5 . . . . 179.2(3) ?
    C2 C1 C7 O1 . . . . 175.4(4) ?
    C6 C1 C7 O1 . . . . -5.1(6) ?
    C2 C1 C7 O2 . . . . -3.0(5) ?
    C6 C1 C7 O2 . . . . 176.4(3) ?
    N1 C10 C11 C12 . . . . 66.2(5) ?
    C10 C11 C12 C13 . . . . 68.6(5) ?
    C10 C11 C12 C17 . . . . -110.5(4) ?
    C17 C12 C13 C14 . . . . -1.4(6) ?
    C11 C12 C13 C14 . . . . 179.5(4) ?
    C12 C13 C14 C15 . . . . 1.0(6) ?
    C13 C14 C15 O6 . . . . -178.9(4) ?
    C13 C14 C15 C16 . . . . -0.3(6) ?
    C14 C15 C16 O5 . . . . 179.5(4) ?
    O6 C15 C16 O5 . . . . -1.7(5) ?
    C14 C15 C16 C17 . . . . 0.0(6) ?
    O6 C15 C16 C17 . . . . 178.8(3) ?
    O5 C16 C17 C12 . . . . -179.9(3) ?
    C15 C16 C17 C12 . . . . -0.5(5) ?
    C13 C12 C17 C16 . . . . 1.1(5) ?
    C11 C12 C17 C16 . . . . -179.8(3) ?
    C11 C10 N1 C9 . . . . 65.3(4) ?
    C11 C10 N1 S1 . . . . -136.7(3) ?
    C17 C16 O5 C19 . . . . 2.0(5) ?
    C15 C16 O5 C19 . . . . -177.4(3) ?
    C14 C15 O6 C18 . . . . 0.3(6) ?
    C16 C15 O6 C18 . . . . -178.5(4) ?
    C9 N1 S1 O3 . . . . -6.1(4) ?
    C10 N1 S1 O3 . . . . -163.0(3) ?
    C9 N1 S1 O4 . . . . 124.9(3) ?
    C10 N1 S1 O4 . . . . -31.9(3) ?
    C9 N1 S1 C3 . . . . -122.3(3) ?
    C10 N1 S1 C3 . . . . 80.9(3) ?
    C2 C3 S1 O3 . . . . 129.1(3) ?
    C4 C3 S1 O3 . . . . -49.9(3) ?
    C2 C3 S1 O4 . . . . 1.1(3) ?
    C4 C3 S1 O4 . . . . -177.9(3) ?
    C2 C3 S1 N1 . . . . -114.5(3) ?
    C4 C3 S1 N1 . . . . 66.5(3) ?
loop_
    _geom_hbond_atom_site_label_D
    _geom_hbond_atom_site_label_H
    _geom_hbond_atom_site_label_A
    _geom_hbond_site_symmetry_A
    _geom_hbond_distance_DH
    _geom_hbond_distance_HA
    _geom_hbond_distance_DA
    _geom_hbond_angle_DHA
    _geom_hbond_publ_flag
    O2 H2A O1W . 0.82 1.73 2.535(4) 169 Y
    O1W H1W O1 4_645 0.79(3) 1.97(4) 2.732(5) 162(6) Y
    O1W H2W O5 1_645 0.75(3) 2.46(4) 3.066(5) 139(5) Y
    O1W H2W O6 1_645 0.75(3) 2.14(4) 2.828(5) 154(5) Y
