# Supplementary material for: 4-Bromo-3-{N-[2-(3,4-dimethoxy­phen­yl)eth­yl]-N-methyl­sulfamo­yl}-5-methyl­benzoic acid monohydrate
Source: Acta Crystallogr Sect E Struct Rep Online. 2009 Jun 13;65(Pt 7):o1568. doi: 10.1107/S1600536809022041 (PMC2969419; doi:10.1107/S1600536809022041)
Supplement: Supplementary file 2 [file e-65-o1568-Isup2.hkl]

#
# h,k,l, Fc-squared, Fo-squared, sigma(Fo-squared) and status flag
#
data_I
_shelx_title ' s2                     R = 0.06'
_shelx_refln_list_code          4
_shelx_F_calc_maximum      233.48
_exptl_crystal_F_000      1008.00
_reflns_d_resolution_high  0.7784
 
loop_
 _symmetry_equiv_pos_as_xyz
 'x, y, z'
 '-x+1/2, -y, z+1/2'
 'x+1/2, -y+1/2, -z'
 '-x, y+1/2, -z+1/2'
 
_cell_length_a     7.7938
_cell_length_b     7.8280
_cell_length_c    34.6549
_cell_angle_alpha  90.000
_cell_angle_beta   90.000
_cell_angle_gamma  90.000
 
_shelx_F_squared_multiplier     1.000
 
loop_
 _refln_index_h
 _refln_index_k
 _refln_index_l
 _refln_F_squared_calc
 _refln_F_squared_meas
 _refln_F_squared_sigma
 _refln_observed_status
   2   0   0       89.71      125.81      8.54 o
   4   0   0     9948.60     9371.71    410.01 o
   6   0   0     1564.54     1518.92     70.92 o
   8   0   0      270.31      301.79     25.18 o
  10   0   0      106.76      146.60     41.32 o
   1   1   0      356.50      375.49     13.41 o
   2   1   0    10074.91    10610.53    279.31 o
   3   1   0      728.21      695.55     21.03 o
   4   1   0     1873.78     2015.46     54.25 o
   5   1   0        8.47        6.34      4.92 o
   6   1   0      105.31      112.10     10.02 o
   7   1   0      228.26      209.50     13.58 o
   8   1   0       35.37       25.92     12.46 o
   9   1   0      132.13      150.59     19.96 o
   0   2   0      488.27      612.50     25.25 o
   1   2   0      378.93      382.44     11.54 o
   2   2   0     1442.58     1429.55     42.22 o
   3   2   0      253.38      263.23      8.83 o
   4   2   0     3858.79     3840.23    101.98 o
   5   2   0       30.52       39.44      5.88 o
   6   2   0      713.46      637.19     24.14 o
   7   2   0      128.83      165.62     13.16 o
   8   2   0      251.23      224.09     35.54 o
   9   2   0       18.54       -6.48     16.93 o
   1   3   0     9714.70     9941.05    249.61 o
   2   3   0      119.12      132.19      6.58 o
   3   3   0     1983.92     1939.32     52.20 o
   4   3   0      101.99       97.85      5.82 o
   5   3   0     6571.93     6314.85    180.18 o
   6   3   0     1262.93     1188.17     40.71 o
   7   3   0      225.89      219.75     17.39 o
   8   3   0      149.24      156.90     18.37 o
   9   3   0      100.28       83.93     19.71 o
   0   4   0     4837.87     4928.27    230.75 o
   1   4   0     1658.75     1755.47     52.22 o
   2   4   0     1743.06     1611.84     64.23 o
   3   4   0      805.90      925.37     26.10 o
   4   4   0      941.38      944.72     27.08 o
   5   4   0       33.18       38.70      8.43 o
   6   4   0       23.34       39.02     12.48 o
   7   4   0        0.20       20.70     14.48 o
   8   4   0      207.41      234.22     20.34 o
   9   4   0       75.47       95.51     20.49 o
   1   5   0       34.10       33.97     10.91 o
   2   5   0      422.03      391.36     16.46 o
   3   5   0      926.29      981.86     39.32 o
   4   5   0        8.70       19.54      8.32 o
   5   5   0      692.42      669.89     26.69 o
   6   5   0      142.87      160.91     16.05 o
   7   5   0       45.43       57.45     16.00 o
   8   5   0        0.46        0.43     17.73 o
   0   6   0     2461.05     2495.05    121.04 o
   1   6   0      488.41      440.05     19.86 o
   2   6   0     1201.86     1145.63     47.69 o
   3   6   0      793.75      715.88     32.96 o
   4   6   0      513.30      546.95     35.13 o
   5   6   0       73.23       68.54     16.90 o
   6   6   0      327.47      385.84     39.66 o
   7   6   0       23.40       29.32     30.81 o
   8   6   0       30.25       16.40     29.61 o
   1   7   0     1392.33     1339.56     49.13 o
   2   7   0       43.76       47.31     13.67 o
   3   7   0      637.55      632.20     37.86 o
   4   7   0        4.88        9.26     16.38 o
   5   7   0       81.52       84.64     29.03 o
   6   7   0        6.77       14.52     30.52 o
   7   7   0       18.16        7.89     33.89 o
   0   8   0      355.36      333.20     38.01 o
   1   8   0       38.95       73.00     18.32 o
   2   8   0       94.36       69.35     18.89 o
   3   8   0       37.18       58.23     19.81 o
   4   8   0       38.13       26.49     21.39 o
   5   8   0        0.36       16.68     23.31 o
   6   8   0        1.35      -15.20     50.95 o
   1   9   0      213.56      219.35     25.17 o
   2   9   0        0.20      -18.56     18.56 o
   3   9   0      287.37      306.10     28.87 o
   4   9   0        2.68      -17.57     54.50 o
   0  10   0       31.54        2.17     34.69 o
   1   0   1     2215.15     1869.66     83.33 o
   2   0   1    11112.98    12204.65    376.18 o
   3   0   1      326.55      356.51     11.60 o
   4   0   1     1314.51     1384.75     40.65 o
   5   0   1      398.42      388.53     16.02 o
   6   0   1      261.72      286.59     13.96 o
   7   0   1       89.49      105.23     12.44 o
   8   0   1       30.26       60.33     13.23 o
   9   0   1        6.19       -2.76     13.62 o
  10   0   1        0.46       31.71     26.52 o
  -9   1   1       99.33      122.10     18.78 o
  -8   1   1      184.86      197.00     17.97 o
  -7   1   1       41.37       27.84     10.22 o
  -6   1   1      760.44      789.06     28.24 o
  -5   1   1      797.84      739.03     23.81 o
  -4   1   1     1508.65     1537.29    129.79 o
  -3   1   1     3752.38     3786.80     97.91 o
  -2   1   1    54512.85    55617.49   1521.68 o
  -1   1   1     2725.83     2855.15    103.35 o
   0   1   1     3408.00     3141.13    104.57 o
   1   1   1     3289.87     3441.93    122.03 o
   2   1   1    50872.84    52187.15   1521.28 o
   3   1   1     3041.63     3078.44     97.72 o
   4   1   1     2165.38     2130.80     58.90 o
   5   1   1      805.77      752.56     23.75 o
   6   1   1      771.93      761.69     28.07 o
   7   1   1       80.04       85.82     10.92 o
   8   1   1      177.87      179.06     15.03 o
   9   1   1       87.08       89.52     18.37 o
  -9   2   1       60.98       58.89     18.57 o
  -8   2   1       20.07       20.08     15.01 o
  -7   2   1      611.48      597.07     25.27 o
  -6   2   1      140.10      150.04     11.45 o
  -5   2   1     1431.05     1306.42     40.62 o
  -4   2   1    13310.96    13341.93    353.03 o
  -3   2   1     1793.54     1811.23     50.47 o
  -2   2   1     3381.10     3411.75     81.28 o
  -1   2   1     7826.28     8165.83    244.14 o
   0   2   1     9091.12    10016.14    275.15 o
   1   2   1     7230.06     7692.67    237.75 o
   2   2   1     2724.17     2724.99     82.72 o
   3   2   1     1903.67     1957.74     50.55 o
   4   2   1    13626.00    13498.13    353.05 o
   5   2   1     1507.37     1384.65     37.46 o
   6   2   1      154.88      181.71     13.03 o
   7   2   1      687.47      692.56     25.80 o
   8   2   1        9.20       16.21     15.38 o
   9   2   1       61.71       60.15     18.22 o
  -9   3   1       14.50        2.11     17.57 o
  -8   3   1      244.10      201.07     21.58 o
  -7   3   1      347.47      312.18     19.75 o
  -6   3   1      343.48      389.70     20.75 o
  -5   3   1      170.56      246.05     19.56 o
  -4   3   1      116.71      141.07      6.64 o
  -3   3   1      320.77      327.67     10.04 o
  -2   3   1       16.25       29.63      5.61 o
  -1   3   1     1454.21     1451.81     42.57 o
   0   3   1     1975.99     2150.26     65.40 o
   1   3   1     1546.76     1597.74     46.59 o
   2   3   1       27.40       38.76      8.53 o
   3   3   1      264.60      258.16     10.75 o
   4   3   1      113.37      123.15      6.56 o
   5   3   1      184.08      266.27     18.09 o
   6   3   1      312.17      324.64     16.60 o
   7   3   1      329.10      307.13     30.46 o
   8   3   1      257.96      241.72     24.06 o
   9   3   1       21.86       40.72     18.68 o
  -9   4   1       10.37       22.34     19.07 o
  -8   4   1      140.79      136.42     18.89 o
  -7   4   1      493.61      463.19     25.32 o
  -6   4   1       74.64       86.93     11.22 o
  -5   4   1       64.80       75.68     13.21 o
  -4   4   1     1060.16      984.77     27.13 o
  -3   4   1     3667.18     3699.11     97.87 o
  -2   4   1       37.68       44.35      6.34 o
  -1   4   1     1015.74      951.86     27.57 o
   0   4   1     2325.95     2285.75     77.12 o
   1   4   1      901.18      827.02     27.40 o
   2   4   1        3.21        4.44      4.93 o
   3   4   1     3745.38     3658.41    107.72 o
   4   4   1      948.02      902.21     27.02 o
   5   4   1      140.14      150.50      9.03 o
   6   4   1       90.27      113.58     13.70 o
   7   4   1      491.03      471.39     25.54 o
   8   4   1      179.06      171.56     19.26 o
   9   4   1       20.59       15.93     19.11 o
  -8   5   1       37.61       51.52     17.53 o
  -7   5   1       69.86       72.58     16.35 o
  -6   5   1      452.69      441.56     23.35 o
  -5   5   1      562.44      536.30     22.78 o
  -4   5   1     1310.08     1254.98     43.39 o
  -3   5   1      354.11      365.80     17.42 o
  -2   5   1     2475.15     2496.19     78.89 o
  -1   5   1     2674.20     2680.84     78.56 o
   0   5   1     4349.71     4346.76    127.30 o
   1   5   1     2572.56     2616.12     78.45 o
   2   5   1     2261.18     2343.92     71.82 o
   3   5   1      271.05      258.18     15.34 o
   4   5   1     1341.16     1266.07     43.23 o
   5   5   1      583.35      563.27     23.00 o
   6   5   1      399.37      408.49     23.62 o
   7   5   1       46.62       44.87     31.40 o
   8   5   1       56.10       53.17     18.08 o
  -8   6   1        4.15       -5.94     28.75 o
  -7   6   1       17.14       29.95     27.66 o
  -6   6   1       46.96       53.12     17.96 o
  -5   6   1       73.92       78.70     18.07 o
  -4   6   1       48.58       35.95     14.91 o
  -3   6   1      245.05      237.73     16.78 o
  -2   6   1      171.68      188.60     14.00 o
  -1   6   1        3.81       -8.19      9.59 o
   0   6   1       32.80       52.64      8.77 o
   1   6   1        1.23       14.56      8.63 o
   2   6   1      166.36      151.50     12.14 o
   3   6   1      235.50      235.66     21.22 o
   4   6   1       58.42       40.69     15.05 o
   5   6   1       63.64       55.53     19.92 o
   6   6   1       37.28       52.47     28.18 o
   7   6   1       12.49       -1.14     29.43 o
   8   6   1        5.10       14.46     33.66 o
  -7   7   1       17.80       -2.06     33.49 o
  -6   7   1       17.45       50.24     28.23 o
  -5   7   1       49.60       67.61     25.38 o
  -4   7   1       87.08      108.27     18.79 o
  -3   7   1      132.39      152.95     23.06 o
  -2   7   1      853.53      860.31     38.65 o
  -1   7   1      410.23      396.58     22.51 o
   0   7   1      188.09      193.57     13.96 o
   1   7   1      406.46      385.11     19.73 o
   2   7   1      807.74      831.76     38.27 o
   3   7   1      157.21      182.66     30.92 o
   4   7   1      119.41      147.76     26.69 o
   5   7   1       33.77       23.78     27.78 o
   6   7   1       24.93       50.87     31.03 o
   7   7   1       11.41       -5.77     30.23 o
  -6   8   1       41.41       66.96     26.84 o
  -5   8   1      325.24      317.97     31.76 o
  -4   8   1       41.88       66.06     22.27 o
  -3   8   1      211.15      213.86     23.37 o
  -2   8   1      270.91      276.09     19.80 o
  -1   8   1      702.41      679.55     39.35 o
   0   8   1        2.90       37.47     17.70 o
   1   8   1      629.48      660.23     40.01 o
   2   8   1      266.22      285.58     33.69 o
   3   8   1      182.27      171.99     23.33 o
   4   8   1       48.46       87.88     22.49 o
   5   8   1      320.22      369.02     31.68 o
   6   8   1       37.20       90.43     27.41 o
  -4   9   1        6.41        7.01     23.59 o
  -3   9   1       23.74       29.27     21.52 o
  -2   9   1        3.13        4.80     32.41 o
  -1   9   1        0.42       30.57     21.47 o
   0   9   1       12.16       33.70     21.25 o
   1   9   1        0.46        8.59     21.05 o
   2   9   1        6.30       35.80     52.47 o
   3   9   1       18.57       36.05     22.42 o
   4   9   1        8.35       28.43     24.45 o
   0  10   1        3.66        0.12     24.95 o
   0   0   2     5487.44        0.63      0.29 o
   1   0   2     5714.42     6272.10    393.61 o
   2   0   2     2020.66     2180.07     67.93 o
   3   0   2     7465.87     7471.17    230.82 o
   4   0   2     3204.39     3243.32    101.47 o
   5   0   2     1903.09     1736.86     55.86 o
   6   0   2      417.13      399.90     17.50 o
   7   0   2      237.50      237.74     14.38 o
   8   0   2        5.21       -5.84     11.57 o
   9   0   2       12.04       16.38     14.29 o
  10   0   2       44.24       38.00     25.66 o
  -9   1   2       33.67       55.85     18.65 o
  -8   1   2      100.32      118.47     14.13 o
  -7   1   2        6.70       36.32     10.55 o
  -6   1   2      151.19      161.41     10.74 o
  -5   1   2      371.66      401.29     15.28 o
  -4   1   2     3296.38     3190.92    102.98 o
  -3   1   2     1783.52     1702.80     54.67 o
  -2   1   2    29194.81    30522.67    855.46 o
  -1   1   2      604.99      641.22     25.81 o
   0   1   2    19199.78    19294.63    715.69 o
   1   1   2      663.63      692.81     26.99 o
   2   1   2    28473.71    29996.24    958.26 o
   3   1   2     1811.41     1755.46     50.09 o
   4   1   2     3549.19     3376.70     94.40 o
   5   1   2      284.37      322.17     13.04 o
   6   1   2      136.94      139.06     10.62 o
   7   1   2       10.12       31.99     10.22 o
   8   1   2       95.34      130.74     14.05 o
   9   1   2       46.29       47.86     17.24 o
  -9   2   2       22.92       19.94     18.20 o
  -8   2   2      115.04      101.88     16.94 o
  -7   2   2      250.90      252.77     14.99 o
  -6   2   2     1225.13     1178.01     42.27 o
  -5   2   2      246.05      266.99     11.27 o
  -4   2   2      858.63      882.66     24.39 o
  -3   2   2     3337.50     3227.47     92.73 o
  -2   2   2     1486.85     1563.06     38.28 o
  -1   2   2     1799.18     1939.61     63.67 o
   0   2   2        9.70        7.11      2.37 o
   1   2   2     2209.59     2438.40     66.34 o
   2   2   2     1229.32     1294.40     38.91 o
   3   2   2     3244.71     3251.95     86.11 o
   4   2   2      661.29      710.98     22.40 o
   5   2   2      284.15      275.24     10.21 o
   6   2   2     1359.11     1339.69     42.58 o
   7   2   2      239.81      266.42     14.97 o
   8   2   2       94.45       98.31     16.49 o
   9   2   2       27.29       17.94     17.11 o
  -9   3   2       12.62       19.58     17.83 o
  -8   3   2       37.55       48.90     16.02 o
  -7   3   2       76.56       88.47     14.18 o
  -6   3   2     3757.78     3633.22    116.13 o
  -5   3   2     1510.69     1484.20     46.04 o
  -4   3   2     1548.78     1392.43     37.40 o
  -3   3   2      159.17      169.16      6.23 o
  -2   3   2    11099.94    11450.78    315.38 o
  -1   3   2     5566.07     5576.50    179.04 o
   0   3   2     6233.23     6312.82    188.98 o
   1   3   2     5140.53     5318.98    163.25 o
   2   3   2    11942.58    12053.77    315.31 o
   3   3   2       82.95       92.34      6.70 o
   4   3   2     1213.40     1126.45     34.43 o
   5   3   2     1598.75     1601.64     46.16 o
   6   3   2     3707.07     3509.24    112.86 o
   7   3   2      105.56      124.66     14.45 o
   8   3   2       43.77       67.24     23.54 o
   9   3   2       22.43       14.81     17.99 o
  -9   4   2       37.86       42.60     18.55 o
  -8   4   2      220.01      220.89     19.84 o
  -7   4   2       51.09       42.84     14.25 o
  -6   4   2       51.88       65.32     10.66 o
  -5   4   2      223.73      197.70     12.82 o
  -4   4   2      732.11      711.23     23.27 o
  -3   4   2     2635.30     2668.67     85.32 o
  -2   4   2      176.58      192.05     19.46 o
  -1   4   2      575.71      538.01     16.40 o
   0   4   2      166.98      173.02     10.26 o
   1   4   2      436.92      430.03     18.65 o
   2   4   2      150.96      155.95      8.62 o
   3   4   2     2655.84     2608.34     84.95 o
   4   4   2      729.99      731.51     23.39 o
   5   4   2      275.18      271.38     11.51 o
   6   4   2       79.70       67.22     12.91 o
   7   4   2       50.98       60.45     14.41 o
   8   4   2      199.32      190.42     20.08 o
   9   4   2       41.30       37.30     19.22 o
  -8   5   2       30.11       14.77     22.18 o
  -7   5   2       86.62      133.29     26.18 o
  -6   5   2      125.80      145.31     13.42 o
  -5   5   2       90.96       96.66     11.22 o
  -4   5   2      102.75      114.02     10.63 o
  -3   5   2      616.65      647.94     26.53 o
  -2   5   2      522.95      511.19     19.65 o
  -1   5   2      351.17      365.60     16.49 o
   0   5   2      110.05      122.10      9.14 o
   1   5   2      451.48      463.53     15.36 o
   2   5   2      477.71      472.35     19.29 o
   3   5   2      542.79      533.55     25.18 o
   4   5   2      164.87      196.41     13.33 o
   5   5   2      123.78      123.64     15.64 o
   6   5   2      107.33      121.66     14.52 o
   7   5   2       83.50       60.88     15.83 o
   8   5   2       32.21       52.73     17.75 o
  -8   6   2        5.91      -29.43     32.06 o
  -7   6   2      119.71      136.51     24.19 o
  -6   6   2      104.21      112.63     16.81 o
  -5   6   2      283.96      336.84     20.39 o
  -4   6   2      261.25      242.71     21.31 o
  -3   6   2     1395.83     1305.38     55.55 o
  -2   6   2      370.49      340.75     20.52 o
  -1   6   2     2330.55     2246.62     89.39 o
   0   6   2      828.58      886.02     33.50 o
   1   6   2     2481.32     2345.51     79.17 o
   2   6   2      422.16      425.15     19.01 o
   3   6   2     1435.97     1412.67     70.04 o
   4   6   2      224.70      228.20     21.17 o
   5   6   2      248.76      261.38     28.43 o
   6   6   2      112.26      105.68     27.20 o
   7   6   2      134.19      152.43     31.21 o
   8   6   2        4.72      -32.46     32.46 o
  -7   7   2       23.92       74.01     31.66 o
  -6   7   2       46.80       29.26     30.63 o
  -5   7   2       81.17       39.89     25.03 o
  -4   7   2      308.58      284.93     26.20 o
  -3   7   2      170.58      180.85     19.48 o
  -2   7   2      259.08      312.43     16.00 o
  -1   7   2       62.91       73.37     13.76 o
   0   7   2      808.53      780.15     41.38 o
   1   7   2       78.82      101.57     12.11 o
   2   7   2      189.64      207.53     15.36 o
   3   7   2      147.34      130.31     27.83 o
   4   7   2      337.43      325.01     26.94 o
   5   7   2       61.03      114.99     29.72 o
   6   7   2       33.95       45.95     31.49 o
   7   7   2       33.11       36.23     35.21 o
  -6   8   2       13.61       27.16     26.05 o
  -5   8   2       11.85       38.05     22.74 o
  -4   8   2       25.27       24.26     21.00 o
  -3   8   2       38.57       72.28     19.82 o
  -2   8   2       57.30       52.53     16.17 o
  -1   8   2      321.58      344.93     26.05 o
   0   8   2       62.63       49.43     17.81 o
   1   8   2      282.97      283.84     34.61 o
   2   8   2       50.59       44.13     18.91 o
   3   8   2       46.14       90.24     32.41 o
   4   8   2       23.99       15.41     21.34 o
   5   8   2        8.87       16.84     30.41 o
   6   8   2       11.80       40.83     38.41 o
  -4   9   2      160.43      191.44     34.83 o
  -3   9   2       35.32       36.93     21.90 o
  -2   9   2       42.70       30.01     32.63 o
  -1   9   2      101.89      128.77     28.52 o
   0   9   2      316.53      301.74     29.12 o
   1   9   2       84.91       74.72     22.87 o
   2   9   2       65.76       74.07     34.69 o
   3   9   2       22.91       18.58     22.28 o
   4   9   2      146.30      131.05     27.13 o
   0  10   2       34.66        8.83     24.94 o
   1   0   3      324.32      301.94     20.63 o
   2   0   3    10608.41    11770.49    333.52 o
   3   0   3      185.31      190.14      9.19 o
   4   0   3      776.77      759.22     25.61 o
   5   0   3       48.57       73.25      7.73 o
   6   0   3        9.61        0.38      8.26 o
   7   0   3      304.45      307.38     16.35 o
   8   0   3       76.07       52.11     13.14 o
   9   0   3        6.19       14.15     14.73 o
  -9   1   3       51.50       61.96     17.14 o
  -8   1   3       35.45       63.41     12.45 o
  -7   1   3      236.08      249.06     15.20 o
  -6   1   3        2.66        0.85      7.96 o
  -5   1   3     1927.82     1857.29     56.58 o
  -4   1   3     3164.63     3272.31    101.31 o
  -3   1   3     4169.58     3938.66    118.70 o
  -2   1   3    12432.21    12997.57    372.96 o
  -1   1   3     8094.47     8652.92    428.34 o
   0   1   3     3310.28     3690.26    133.13 o
   1   1   3     9658.63    10089.27    571.47 o
   2   1   3    12490.39    13377.52    381.80 o
   3   1   3     3823.84     3725.71    108.77 o
   4   1   3     3086.62     3207.13     92.79 o
   5   1   3     1689.02     1660.00     56.52 o
   6   1   3        7.99       -1.98      7.88 o
   7   1   3      281.06      278.93     15.08 o
   8   1   3       34.74       40.06     12.42 o
   9   1   3       55.66       91.71     15.32 o
  -9   2   3       37.01       37.28     18.11 o
  -8   2   3       72.72       73.68     16.78 o
  -7   2   3       78.89       89.07     14.49 o
  -6   2   3     1891.02     1714.89     55.59 o
  -5   2   3      104.63      118.36      7.74 o
  -4   2   3     5433.10     5438.23    158.92 o
  -3   2   3     1602.28     1741.84     55.95 o
  -2   2   3     2904.83     2983.23     90.73 o
  -1   2   3     5986.92     6030.66    195.82 o
   0   2   3    21267.06    23205.05    762.59 o
   1   2   3     6090.68     6232.32    184.56 o
   2   2   3     3270.69     3397.59     92.91 o
   3   2   3     1624.59     1800.96     57.49 o
   4   2   3     4870.39     4859.38    145.57 o
   5   2   3      106.60      122.80      6.71 o
   6   2   3     1825.87     1676.38     55.55 o
   7   2   3       78.67       76.75     10.86 o
   8   2   3       83.02      107.34     13.33 o
   9   2   3       33.86       31.52     17.90 o
  -9   3   3       42.19       37.59     18.65 o
  -8   3   3      213.44      187.11     19.09 o
  -7   3   3       35.21       30.58     12.88 o
  -6   3   3      538.81      566.29     22.20 o
  -5   3   3       68.40       70.10      7.14 o
  -4   3   3      336.83      364.72     14.57 o
  -3   3   3      283.98      320.64     11.68 o
  -2   3   3     1096.31     1147.64     32.65 o
  -1   3   3       30.37       27.45      4.00 o
   0   3   3      236.53      251.79     14.19 o
   1   3   3       24.64       23.89      3.80 o
   2   3   3     1021.76     1017.22     29.88 o
   3   3   3      302.66      334.20     10.98 o
   4   3   3      400.13      450.48     13.63 o
   5   3   3       69.93       56.57      7.29 o
   6   3   3      446.61      477.06     21.27 o
   7   3   3       38.01       52.77     13.41 o
   8   3   3      199.16      146.58     17.89 o
   9   3   3       41.25       17.36     17.78 o
  -9   4   3       46.83       36.26     19.61 o
  -8   4   3      367.87      356.97     24.22 o
  -7   4   3      131.03      122.51     16.45 o
  -6   4   3      154.53      176.36     13.29 o
  -5   4   3      561.27      540.96     22.79 o
  -4   4   3     2023.97     1941.05     60.01 o
  -3   4   3       89.60       91.49      9.30 o
  -2   4   3     3806.75     3664.14    140.38 o
  -1   4   3      132.25      153.61      7.90 o
   0   4   3     3329.31     3343.61    111.63 o
   1   4   3      118.54      137.84      9.41 o
   2   4   3     3958.09     3796.97    123.02 o
   3   4   3       86.30       71.62      6.03 o
   4   4   3     1745.80     1705.97     52.98 o
   5   4   3      622.80      579.79     19.83 o
   6   4   3      205.22      216.89     16.22 o
   7   4   3      154.31      128.93     16.70 o
   8   4   3      316.21      323.36     23.00 o
   9   4   3       44.31       43.47     18.86 o
  -8   5   3        6.19      -15.84     16.43 o
  -7   5   3      133.18       98.66     16.86 o
  -6   5   3      145.11      142.78     13.47 o
  -5   5   3     1026.69      986.03     37.74 o
  -4   5   3       33.70       30.75      8.60 o
  -3   5   3      886.89      849.80     51.71 o
  -2   5   3      213.07      224.75     10.31 o
  -1   5   3     4543.31     4468.15    147.68 o
   0   5   3      744.03      768.56     28.73 o
   1   5   3     4673.21     4743.73    153.86 o
   2   5   3      218.77      217.78     13.63 o
   3   5   3     1207.83     1134.15     36.61 o
   4   5   3       31.99       32.79      7.50 o
   5   5   3     1151.38     1142.48     37.96 o
   6   5   3      145.89      132.79     14.99 o
   7   5   3      103.87      111.28     16.82 o
   8   5   3        5.92       -2.49     17.49 o
  -8   6   3        5.41       20.39     28.92 o
  -7   6   3       49.18       34.18     17.21 o
  -6   6   3       16.35       -5.51     17.20 o
  -5   6   3       22.67       35.18     12.60 o
  -4   6   3       95.72      102.97     12.76 o
  -3   6   3      247.69      256.27     18.79 o
  -2   6   3      202.40      203.63     12.94 o
  -1   6   3      657.94      625.59     29.15 o
   0   6   3       45.67       36.41     10.08 o
   1   6   3      639.82      647.58     25.90 o
   2   6   3      224.65      225.66     13.58 o
   3   6   3      253.86      244.88     21.82 o
   4   6   3       81.70       97.45     22.86 o
   5   6   3       14.64       23.05     16.76 o
   6   6   3       17.05       10.80     27.32 o
   7   6   3       50.94       28.69     31.32 o
   8   6   3        5.08       -6.17     33.95 o
  -7   7   3       36.05       24.18     33.72 o
  -6   7   3        7.90        0.51     29.83 o
  -5   7   3       98.73      104.59     27.66 o
  -4   7   3        8.51        0.22     18.11 o
  -3   7   3      822.61      803.97     43.93 o
  -2   7   3      211.89      221.02     16.08 o
  -1   7   3      897.68      856.76     42.55 o
   0   7   3      174.95      166.62     15.55 o
   1   7   3     1110.66     1081.05     42.48 o
   2   7   3      184.71      178.70     15.36 o
   3   7   3      862.64      793.28     62.18 o
   4   7   3       17.75       27.91     18.01 o
   5   7   3      112.05      165.86     29.20 o
   6   7   3        9.85        6.97     27.66 o
   7   7   3       39.02       68.70     35.83 o
  -6   8   3      152.34      195.26     37.75 o
  -5   8   3       12.23       11.22     23.58 o
  -4   8   3      336.17      355.66     29.51 o
  -3   8   3        6.29        2.49     18.07 o
  -2   8   3      363.13      410.50     23.86 o
  -1   8   3       47.16       64.05     19.08 o
   0   8   3      517.55      547.62     35.11 o
   1   8   3       50.10       47.65     19.08 o
   2   8   3      341.29      373.72     44.46 o
   3   8   3        7.32       42.24     30.81 o
   4   8   3      303.34      310.29     69.07 o
   5   8   3       10.76       15.49     23.73 o
   6   8   3      151.09      196.26     30.56 o
  -4   9   3       12.22       26.22     23.28 o
  -3   9   3       11.13       25.73     20.81 o
  -2   9   3       12.45       10.34     31.32 o
  -1   9   3        2.92       15.66     21.56 o
   0   9   3       23.43       38.12     23.66 o
   1   9   3        0.98       10.44     19.71 o
   2   9   3       15.04       74.30     34.81 o
   3   9   3       13.32       -3.17     24.23 o
   4   9   3        8.03       -7.88     24.06 o
   0  10   3       21.48       14.42     25.11 o
   1   0   4    30887.28    33198.37   2080.41 o
   2   0   4     3022.15     3087.50    135.70 o
   3   0   4     1515.48     1616.55     59.31 o
   4   0   4      185.23      169.45      8.70 o
   5   0   4     2739.84     2624.71     83.03 o
   6   0   4      170.66      177.45     11.47 o
   7   0   4      732.74      703.05     27.22 o
   8   0   4      108.04      121.46     13.96 o
   9   0   4        1.50       -8.13     14.01 o
  -9   1   4        9.86      -17.09     17.09 o
  -8   1   4      259.26      247.01     19.70 o
  -7   1   4      117.53      108.01     11.34 o
  -6   1   4        0.08       -7.84      7.84 o
  -5   1   4      111.52      118.81      8.63 o
  -4   1   4     1688.82     1710.33     49.00 o
  -3   1   4     1431.52     1417.99     50.31 o
  -2   1   4     4051.81     4064.36    108.95 o
  -1   1   4     8019.78     8346.96    301.98 o
   0   1   4      598.84      694.13     25.59 o
   1   1   4     8588.39     9058.35    534.89 o
   2   1   4     3399.26     3537.74    121.98 o
   3   1   4     1346.50     1302.34     49.86 o
   4   1   4     1272.57     1344.27     48.70 o
   5   1   4      112.34      114.42      8.51 o
   6   1   4       12.03       15.52      8.40 o
   7   1   4       99.12      106.82     11.25 o
   8   1   4      258.18      283.13     17.12 o
   9   1   4       11.31        7.04     14.22 o
  -9   2   4      109.95       94.17     19.69 o
  -8   2   4       48.28       51.90     16.25 o
  -7   2   4      126.39      151.82     15.84 o
  -6   2   4      135.69      124.83     10.49 o
  -5   2   4       21.18       15.92      7.03 o
  -4   2   4      508.82      502.81     20.03 o
  -3   2   4     2492.43     2436.20     66.60 o
  -2   2   4     5076.46     5203.15    148.05 o
  -1   2   4     1696.77     1759.03     51.04 o
   0   2   4     4479.62     4805.10    153.90 o
   1   2   4     1275.57     1338.76     59.59 o
   2   2   4     5027.30     5231.21    151.46 o
   3   2   4     2239.40     2193.85     67.98 o
   4   2   4      597.70      618.34     19.85 o
   5   2   4       23.76       25.28      7.15 o
   6   2   4      108.45      123.34     10.84 o
   7   2   4       95.00      105.04     12.24 o
   8   2   4       34.98       30.99     12.61 o
   9   2   4      113.15      115.28     19.01 o
  -9   3   4       12.10       13.33     18.86 o
  -8   3   4       59.11       68.01     16.44 o
  -7   3   4      180.38      176.65     20.85 o
  -6   3   4     1327.48     1261.25     41.91 o
  -5   3   4      366.25      338.97     13.49 o
  -4   3   4     2018.11     1918.37     59.01 o
  -3   3   4      733.92      700.19     22.15 o
  -2   3   4     4809.62     5013.68    152.98 o
  -1   3   4       45.56       32.02      3.69 o
   0   3   4     7521.13     7897.02    260.75 o
   2   3   4     5277.27     5463.08    141.57 o
   3   3   4      898.17      867.45     22.69 o
   4   3   4     2177.27     2127.02     60.41 o
   5   3   4      356.90      335.49     13.78 o
   6   3   4     1165.55     1101.98     40.34 o
   7   3   4      202.78      221.68     14.66 o
   8   3   4       82.81       93.64     17.07 o
   9   3   4       12.16      -10.92     16.07 o
  -9   4   4       13.93       11.52     22.51 o
  -8   4   4       32.01        5.14     16.34 o
  -7   4   4      222.23      227.94     18.62 o
  -6   4   4       28.44       37.94     10.19 o
  -5   4   4       83.67      107.04     10.28 o
  -4   4   4      509.71      498.03     20.30 o
  -3   4   4     1467.98     1440.86     46.00 o
  -2   4   4     1036.10     1036.01     35.82 o
  -1   4   4      760.58      806.14     27.83 o
   0   4   4     2305.44     2444.32     93.11 o
   2   4   4      820.76      812.83     27.18 o
   3   4   4     1367.61     1337.08     41.46 o
   4   4   4      553.65      511.68     19.52 o
   5   4   4      150.60      158.31      9.40 o
   6   4   4       35.38       28.97     12.62 o
   7   4   4      185.37      166.08     17.01 o
   8   4   4       20.65       20.82     16.80 o
   9   4   4       14.73       12.95     19.56 o
  -8   5   4       25.58       22.77     18.11 o
  -7   5   4      102.70       99.71     19.88 o
  -6   5   4       42.04       47.67     11.81 o
  -5   5   4      147.18      152.77     12.69 o
  -4   5   4      529.13      517.14     21.49 o
  -3   5   4      120.16      111.22     10.69 o
  -2   5   4     1126.87     1118.79     33.27 o
  -1   5   4      690.39      698.76     25.40 o
   0   5   4        6.54       14.21      7.96 o
   1   5   4      577.25      552.47     23.65 o
   2   5   4     1051.99     1011.44     45.54 o
   3   5   4      104.61      104.16      8.53 o
   4   5   4      561.11      526.81     20.85 o
   5   5   4      196.29      217.29     12.78 o
   6   5   4       22.50       37.25     20.56 o
   7   5   4      101.92      114.40     17.07 o
   8   5   4       14.49       17.08     18.15 o
  -7   6   4      138.71      147.05     19.02 o
  -6   6   4       36.92       15.98     15.03 o
  -5   6   4      635.98      590.25     29.53 o
  -4   6   4      398.80      381.93     21.09 o
  -3   6   4      191.11      202.61     15.90 o
  -2   6   4      720.37      686.91     23.64 o
  -1   6   4     1907.64     1821.69     76.82 o
   0   6   4      848.10      891.03     38.05 o
   1   6   4     2222.63     2115.42     77.06 o
   2   6   4      766.97      738.96     28.01 o
   3   6   4      189.56      190.46     15.17 o
   4   6   4      300.43      325.20     37.55 o
   5   6   4      730.76      698.41     52.24 o
   6   6   4       65.72       78.47     26.35 o
   7   6   4      131.02      155.86     34.58 o
  -7   7   4        2.95      -28.18     28.18 o
  -6   7   4       21.97       -9.49     26.46 o
  -5   7   4       62.17       79.39     25.72 o
  -4   7   4      159.31      167.13     20.27 o
  -3   7   4      101.16       88.00     27.78 o
  -2   7   4      733.85      713.07     31.33 o
  -1   7   4      176.92      191.91     13.07 o
   0   7   4      229.46      240.13     17.36 o
   1   7   4      126.62      128.80     14.62 o
   2   7   4      637.13      644.73     32.37 o
   3   7   4      117.15      122.88     26.35 o
   4   7   4      181.85      206.61     34.41 o
   5   7   4       63.22       70.50     22.28 o
   6   7   4       14.47       -1.03     31.49 o
   7   7   4        1.70        4.74     34.52 o
  -5   8   4       53.48       57.99     22.84 o
  -4   8   4        8.40       25.54     20.75 o
  -3   8   4      245.35      257.86     25.20 o
  -2   8   4       15.86       20.95     18.21 o
  -1   8   4      138.33      146.24     21.34 o
   0   8   4       23.14       50.90     37.23 o
   1   8   4      109.45      118.99     20.72 o
   2   8   4       13.65       75.96     30.92 o
   3   8   4      242.51      292.16     38.12 o
   4   8   4        5.64       40.13     38.86 o
   5   8   4       57.78       58.42     23.28 o
  -4   9   4      124.68      149.49     26.16 o
  -3   9   4      134.74      130.54     27.00 o
  -2   9   4      171.58      210.55     35.55 o
  -1   9   4      114.84      138.37     24.34 o
   0   9   4      153.52      168.42     23.69 o
   1   9   4      131.17      110.11     23.22 o
   2   9   4      194.09      229.75     40.69 o
   3   9   4      116.77       58.12     36.69 o
   4   9   4       95.05      102.34     27.29 o
   0  10   4        0.51       -0.92     22.82 o
   2   0   5     6469.52     6522.88    231.55 o
   3   0   5     2211.84     2374.53     74.42 o
   4   0   5      248.26      240.51     11.06 o
   5   0   5      415.78      361.29     15.34 o
   6   0   5      459.00      436.38     18.53 o
   7   0   5      188.38      217.00     14.17 o
   8   0   5        1.38       -2.30     12.40 o
   9   0   5       13.71        6.93     16.47 o
  -9   1   5       57.93       58.40     17.89 o
  -8   1   5      157.18      151.59     17.67 o
  -7   1   5       86.67       75.69     12.00 o
  -6   1   5      430.29      419.29     18.60 o
  -5   1   5     1218.41     1227.28     40.22 o
  -4   1   5     1732.68     1650.11     52.37 o
  -3   1   5     2816.41     2805.79     75.09 o
  -2   1   5     6204.60     6317.37    177.36 o
  -1   1   5      725.49      784.20     28.70 o
   0   1   5    10919.84    11791.60    424.20 o
   2   1   5     5952.50     6143.87    222.10 o
   3   1   5     2290.35     2303.13     94.06 o
   4   1   5     1662.89     1630.62     52.46 o
   5   1   5     1188.74     1196.42     40.10 o
   6   1   5      505.96      483.92     18.99 o
   7   1   5       52.91       42.43     10.51 o
   8   1   5      200.96      197.15     15.45 o
   9   1   5       56.31       71.94     15.26 o
  -9   2   5      110.21      106.87     19.67 o
  -8   2   5       11.36       16.18     14.69 o
  -7   2   5      253.97      267.94     18.11 o
  -6   2   5      590.97      559.12     19.98 o
  -5   2   5      921.72      889.37     34.22 o
  -4   2   5       23.21       45.34     11.08 o
  -3   2   5     4393.89     4377.78    118.82 o
  -2   2   5     3329.67     3451.72    110.92 o
  -1   2   5     2671.18     2611.80     94.09 o
   0   2   5     9161.44     9901.37    354.59 o
   1   2   5     2386.15     2405.76     90.90 o
   2   2   5     3335.66     3491.58    110.71 o
   3   2   5     3919.72     3904.82    132.99 o
   4   2   5       49.34       40.89      7.02 o
   5   2   5     1212.82     1166.91     34.82 o
   6   2   5      589.77      563.16     22.07 o
   7   2   5      185.35      170.86     14.09 o
   8   2   5       24.52       31.87     12.31 o
   9   2   5      140.00      149.31     19.69 o
  -9   3   5       19.45        7.41     19.12 o
  -8   3   5       41.25       63.20     17.16 o
  -7   3   5       92.72      102.35     15.13 o
  -6   3   5      125.46      109.62     10.80 o
  -5   3   5      715.18      631.28     23.71 o
  -4   3   5      234.76      251.84     11.12 o
  -3   3   5      240.86      284.04     10.58 o
  -2   3   5     2822.66     2959.80    111.63 o
  -1   3   5     1106.18     1184.40     38.88 o
   0   3   5     2401.56     2551.21     75.28 o
   1   3   5     1074.55     1175.03     35.71 o
   2   3   5     2871.42     2968.46     86.73 o
   3   3   5      248.25      286.67     10.07 o
   4   3   5      217.26      237.25     11.48 o
   5   3   5      647.15      609.93     23.33 o
   6   3   5      115.94      135.76     11.32 o
   7   3   5       79.46       96.30     12.45 o
   8   3   5       31.69       31.76     15.56 o
   9   3   5       25.10       -5.36     16.43 o
  -9   4   5       41.55       77.67     20.76 o
  -8   4   5       86.90       96.21     18.34 o
  -7   4   5      158.93      160.19     21.39 o
  -6   4   5      110.80       96.09     11.60 o
  -5   4   5     1448.21     1330.99     45.54 o
  -4   4   5      519.76      508.56     20.29 o
  -3   4   5     1624.72     1568.19     50.21 o
  -2   4   5       35.19       34.91      7.02 o
  -1   4   5      725.34      645.94     20.22 o
   0   4   5     1676.66     1772.94     68.00 o
   2   4   5       52.86       48.56      5.93 o
   3   4   5     1485.54     1470.20     45.29 o
   4   4   5      514.47      492.89     19.34 o
   5   4   5     1401.52     1307.06     44.11 o
   6   4   5      182.57      160.05     12.19 o
   7   4   5      224.58      233.41     18.48 o
   8   4   5       65.24       50.68     17.53 o
   9   4   5       36.41       37.36     19.40 o
  -8   5   5       25.41       43.48     18.78 o
  -7   5   5       40.22       30.51     16.13 o
  -6   5   5      257.83      251.13     15.80 o
  -5   5   5      678.33      658.16     25.46 o
  -4   5   5      674.31      666.35     27.70 o
  -3   5   5      147.73      156.84     13.03 o
  -2   5   5     2008.43     2019.44     58.60 o
  -1   5   5     1524.76     1579.73     46.89 o
   0   5   5     2571.80     2419.39     92.65 o
   1   5   5     1531.34     1594.28     62.01 o
   2   5   5     1928.03     1918.72     96.65 o
   3   5   5      222.36      249.39     11.66 o
   4   5   5      884.74      836.63     30.44 o
   5   5   5      599.67      600.77     28.21 o
   6   5   5      186.01      211.49     17.69 o
   7   5   5       52.91       35.80     30.03 o
   8   5   5       34.05       22.62     18.28 o
  -7   6   5       14.43       17.03     16.67 o
  -6   6   5       15.27       25.90     15.31 o
  -5   6   5        4.82       13.69     12.91 o
  -4   6   5      106.84      122.38     13.81 o
  -3   6   5       79.19       71.41     10.68 o
  -2   6   5      347.71      331.14     14.06 o
  -1   6   5       92.51       89.36      8.11 o
   0   6   5     1418.08     1386.01     56.17 o
   1   6   5      120.03      125.26     12.05 o
   2   6   5      361.13      333.25     19.12 o
   3   6   5       58.91       60.65     14.05 o
   5   6   5        6.65       -8.12     24.98 o
   6   6   5        8.18       -5.14     27.26 o
   7   6   5       16.27      -12.92     27.03 o
  -7   7   5       36.19      -13.09     32.35 o
  -6   7   5       68.21       82.93     32.12 o
  -5   7   5       85.11       81.56     25.78 o
  -4   7   5      126.28      115.92     20.49 o
  -3   7   5      443.92      466.61     34.83 o
  -2   7   5      192.90      224.32     16.42 o
  -1   7   5      220.77      250.26     14.03 o
   0   7   5     1135.21     1014.10     43.86 o
   1   7   5      121.78      134.78     15.67 o
   2   7   5      204.45      224.04     17.60 o
   3   7   5      474.73      483.87     31.92 o
   4   7   5      112.48      123.28     31.78 o
   5   7   5      115.14       76.01     26.00 o
   6   7   5       69.93       83.44     32.46 o
   7   7   5       39.01       11.37     34.12 o
  -5   8   5      100.12       94.21     24.58 o
  -4   8   5      137.07      139.29     21.84 o
  -3   8   5      392.99      381.39     29.13 o
  -2   8   5       14.91        5.73     13.44 o
  -1   8   5      286.42      230.09     24.37 o
   0   8   5      633.75      594.70     36.71 o
   1   8   5      254.21      257.79     23.31 o
   2   8   5       12.90       26.12     26.63 o
   3   8   5      356.45      376.86     42.69 o
   4   8   5      110.91      108.97     38.52 o
   5   8   5      101.70      108.02     26.17 o
  -4   9   5        3.88        9.87     22.96 o
  -3   9   5       21.91       28.69     21.09 o
  -2   9   5        8.34       43.72     31.32 o
  -1   9   5        0.40       16.50     21.84 o
   0   9   5       35.43       60.11     22.43 o
   1   9   5        0.20       18.53     26.00 o
   2   9   5        6.90      -31.72     32.86 o
   3   9   5       25.84      -15.26     32.75 o
   4   9   5        6.95       18.42     25.10 o
   0   0   6     3542.79     3783.73    237.81 o
   1   0   6     1785.92     1934.58     84.44 o
   2   0   6     5949.75     5997.13    213.05 o
   3   0   6     1362.75     1454.76     42.38 o
   4   0   6     4312.19     4308.51    134.31 o
   5   0   6      102.68      110.43      8.39 o
   6   0   6     1796.21     1728.93     56.61 o
   7   0   6      246.72      231.11     14.23 o
   8   0   6      122.85      105.72     13.13 o
   9   0   6       14.04        7.59     17.78 o
  -9   1   6       62.67       16.68     23.94 o
  -8   1   6       29.10       58.74     15.68 o
  -7   1   6       55.96       50.52     15.59 o
  -6   1   6      319.64      329.39     14.97 o
  -5   1   6      266.98      285.50     13.67 o
  -4   1   6      272.75      279.22     11.60 o
  -3   1   6     1859.95     1846.76     59.08 o
  -2   1   6     2465.48     2395.59     71.28 o
  -1   1   6     5988.34     6521.06    385.89 o
   0   1   6     5016.85     5652.67    203.69 o
   1   1   6     5311.07     5758.47    386.01 o
   2   1   6     2634.00     2662.35     89.49 o
   3   1   6     2452.18     2411.75     77.06 o
   4   1   6      210.39      224.66     11.03 o
   5   1   6      310.36      301.29     13.56 o
   6   1   6      264.46      267.43     14.45 o
   7   1   6       73.26       77.71     11.14 o
   8   1   6       42.28       55.65     12.25 o
   9   1   6       68.01       68.34     15.47 o
  -9   2   6       53.83       76.62     18.82 o
  -8   2   6       93.78      104.45     20.27 o
  -7   2   6       58.46       65.43     13.98 o
  -6   2   6       88.69      100.40     10.17 o
  -5   2   6      385.53      363.30     15.94 o
  -4   2   6     1517.92     1486.17     47.92 o
  -3   2   6     1711.89     1652.17     46.44 o
  -2   2   6      967.07      902.90     30.69 o
  -1   2   6     1251.71     1361.68     44.85 o
   0   2   6      720.24      779.70     28.94 o
   1   2   6     1300.62     1407.15     62.17 o
   2   2   6     1009.75      942.11     34.12 o
   3   2   6     1594.68     1525.76     51.96 o
   4   2   6     1533.35     1493.95     55.29 o
   5   2   6      472.04      406.27     17.93 o
   6   2   6      148.99      157.74     11.06 o
   7   2   6       45.44       35.76     10.97 o
   8   2   6       99.48      124.10     14.12 o
   9   2   6       58.53       61.92     17.74 o
  -9   3   6       48.52       50.40     19.00 o
  -8   3   6       44.89       38.88     17.06 o
  -7   3   6      368.18      365.32     23.11 o
  -6   3   6      137.88      119.01     11.49 o
  -5   3   6     2786.42     2620.96     80.91 o
  -4   3   6      156.20      143.72      9.06 o
  -3   3   6     1612.10     1526.19     49.86 o
  -2   3   6      330.20      387.78     17.19 o
  -1   3   6     8491.40     8961.10    276.13 o
   0   3   6      177.32      187.21      9.33 o
   1   3   6     7800.49     8412.76    253.67 o
   2   3   6      328.56      385.40     13.03 o
   3   3   6     2191.22     2045.03     65.84 o
   4   3   6      187.18      200.22      9.54 o
   5   3   6     2430.28     2309.78     78.32 o
   6   3   6      139.95      128.20     11.70 o
   7   3   6      480.80      470.15     20.74 o
   8   3   6       48.69       34.40     22.94 o
   9   3   6       23.49       45.77     17.64 o
  -9   4   6        0.05       23.19     19.01 o
  -8   4   6        9.96       -0.72     33.95 o
  -7   4   6       50.90       58.57     23.30 o
  -6   4   6      132.72      124.19     12.16 o
  -5   4   6      171.09      191.63     12.55 o
  -4   4   6      960.60      933.24     36.16 o
  -3   4   6      293.09      290.87     16.55 o
  -2   4   6     3656.21     3558.75    132.54 o
  -1   4   6      705.32      703.76     21.65 o
   0   4   6      157.26      155.50      8.22 o
   1   4   6      692.93      676.03     28.65 o
   2   4   6     3550.95     3485.38    112.50 o
   3   4   6      318.15      316.88     17.24 o
   4   4   6     1169.45     1137.43     35.77 o
   5   4   6      158.05      175.33     11.58 o
   6   4   6      103.19      121.27     11.66 o
   7   4   6       61.07       57.25     14.70 o
   8   4   6        9.10       27.52     16.91 o
   9   4   6        0.71        4.39     18.63 o
  -8   5   6       44.39       49.20     18.63 o
  -7   5   6       65.03      102.34     16.92 o
  -6   5   6      120.32      115.11     13.13 o
  -5   5   6       40.04       55.93     10.55 o
  -4   5   6       70.01       63.49     11.01 o
  -3   5   6     1389.15     1284.67     52.66 o
  -2   5   6      432.99      460.21     16.05 o
  -1   5   6     1145.41     1080.01     32.25 o
   0   5   6      485.33      513.23     20.06 o
   1   5   6     1080.28     1018.46     42.75 o
   2   5   6      377.56      383.56     25.81 o
   3   5   6     1538.73     1383.75     66.11 o
   4   5   6      102.34      108.80     15.59 o
   5   5   6       69.08       66.67     11.79 o
   6   5   6      110.28      107.64     14.70 o
   7   5   6       50.57       12.43     15.66 o
   8   5   6       37.08       32.33     17.76 o
  -7   6   6        3.59        8.31     16.88 o
  -6   6   6      252.79      297.21     21.04 o
  -5   6   6       55.86       34.47     15.12 o
  -4   6   6     1265.88     1171.65     48.52 o
  -3   6   6       34.22       28.15     10.44 o
  -2   6   6     1016.47      960.57     30.96 o
  -1   6   6       25.77       16.80      7.02 o
   0   6   6     2660.87     2631.28     87.01 o
   1   6   6       20.14        4.69      9.73 o
   2   6   6     1136.49     1004.46     51.49 o
   3   6   6       23.49        4.96     13.21 o
   5   6   6       49.03       41.78     26.40 o
   6   6   6      278.41      268.50     35.49 o
   7   6   6        6.45        2.34     30.41 o
  -7   7   6       25.62       58.98     32.12 o
  -6   7   6        5.18        1.37     29.95 o
  -5   7   6       83.07       79.04     28.12 o
  -4   7   6       19.24        1.84     17.50 o
  -3   7   6      338.42      330.29     25.21 o
  -2   7   6        3.45        5.11     11.97 o
  -1   7   6      680.08      647.16     24.37 o
   0   7   6      198.20      221.57     16.56 o
   1   7   6      449.95      433.82     27.24 o
   2   7   6        2.90       -5.34     14.74 o
   3   7   6      381.27      351.76     26.50 o
   4   7   6       18.82       33.26     28.18 o
   5   7   6       72.55       90.65     23.11 o
   6   7   6        3.32      -16.06     27.09 o
   7   7   6       24.96       20.69     34.69 o
  -5   8   6        9.99       11.10     22.78 o
  -4   8   6       73.87       72.55     21.52 o
  -3   8   6        9.34       28.97     18.37 o
  -2   8   6      296.48      289.44     24.44 o
  -1   8   6       24.71       64.13     18.47 o
   0   8   6       23.98       31.64     18.62 o
   1   8   6       30.35       52.92     18.91 o
   2   8   6      233.10      249.93     36.41 o
   3   8   6        6.04      -15.32     30.98 o
   4   8   6       86.82       29.43     32.92 o
   5   8   6        7.62        5.88     24.23 o
  -4   9   6       25.94       47.45     22.33 o
  -3   9   6      126.38      113.39     36.23 o
  -2   9   6       41.11       55.84     31.15 o
  -1   9   6      398.51      396.15     32.12 o
   0   9   6        8.43       11.68     29.75 o
   1   9   6      441.94      472.92     33.19 o
   2   9   6       40.20       38.29     31.03 o
   3   9   6      131.04       99.22     38.98 o
   4   9   6       30.41       33.71     23.23 o
   1   0   7     8542.56     8822.13    312.94 o
   2   0   7      167.04      205.20      9.65 o
   3   0   7     2208.56     2415.97     87.12 o
   4   0   7      658.40      708.28     24.48 o
   5   0   7      116.66      121.12      8.82 o
   6   0   7        2.82       39.18      9.04 o
   7   0   7       14.04       24.40     10.79 o
   8   0   7      176.22      158.40     14.54 o
   9   0   7       10.35       33.69     18.33 o
  -9   1   7       23.36       12.44     18.23 o
  -8   1   7      243.98      256.19     19.83 o
  -7   1   7       19.76       16.80     10.15 o
  -6   1   7     1146.45     1080.30     37.18 o
  -5   1   7      338.78      344.06     14.07 o
  -4   1   7     2295.58     2323.67     62.51 o
  -3   1   7     1303.72     1297.34     37.33 o
  -2   1   7     5970.19     6044.64    219.42 o
  -1   1   7      158.49      132.19     14.86 o
   0   1   7      366.67      343.30     13.53 o
   1   1   7      252.03      217.33     12.12 o
   2   1   7     6253.51     6304.00    219.35 o
   3   1   7     1180.05     1224.08     47.04 o
   4   1   7     1831.19     1863.95     78.33 o
   5   1   7      241.02      250.39     13.13 o
   6   1   7     1163.64     1086.76     37.34 o
   7   1   7       31.98       29.90     10.12 o
   8   1   7      265.92      268.10     17.28 o
   9   1   7       15.74        7.47     14.19 o
  -9   2   7       28.44       28.36     19.05 o
  -8   2   7       53.34       59.50     16.17 o
  -7   2   7      407.04      413.39     22.61 o
  -6   2   7      218.16      208.54     20.88 o
  -5   2   7      414.13      393.78     17.95 o
  -4   2   7      277.15      257.49     10.39 o
  -3   2   7     3297.70     3348.59     94.33 o
  -2   2   7     2585.51     2486.34     73.51 o
  -1   2   7     7585.16     7872.71    271.56 o
   0   2   7     2025.94     2034.81     63.36 o
   1   2   7     6863.88     7353.69    274.69 o
   2   2   7     2042.58     2009.99     81.70 o
   3   2   7     3171.29     3229.38    105.64 o
   4   2   7      288.38      276.70     17.11 o
   5   2   7      553.03      537.08     18.82 o
   6   2   7      179.33      181.61     12.51 o
   7   2   7      386.28      381.37     19.08 o
   8   2   7       55.97       49.76     13.56 o
   9   2   7       52.60       63.36     18.89 o
  -9   3   7        6.70       10.45     19.52 o
  -8   3   7       83.45      101.23     27.01 o
  -7   3   7      243.75      243.36     19.55 o
  -6   3   7      102.58      125.98     15.33 o
  -5   3   7      543.24      607.34     25.19 o
  -4   3   7      313.21      294.23     11.65 o
  -3   3   7     1294.40     1294.86     43.57 o
  -2   3   7       36.22       26.04      5.57 o
  -1   3   7      161.81      168.23      8.27 o
   0   3   7     3164.19     3388.02    109.20 o
   1   3   7      195.73      217.07     19.61 o
   2   3   7       38.46       37.58      4.46 o
   3   3   7     1358.12     1313.54     43.16 o
   4   3   7      341.94      321.06     13.29 o
   5   3   7      464.93      473.30     20.53 o
   6   3   7       94.39       94.15     10.95 o
   7   3   7      271.74      286.49     16.29 o
   8   3   7       84.82       98.68     17.31 o
   9   3   7        9.65       -8.72     17.82 o
  -9   4   7       27.48        9.72     19.63 o
  -8   4   7       56.80       36.64     18.29 o
  -7   4   7      156.03      188.58     17.87 o
  -6   4   7      399.49      394.29     19.76 o
  -5   4   7      336.54      351.50     16.85 o
  -4   4   7      407.74      436.84     17.23 o
  -3   4   7     3609.20     3467.61    129.69 o
  -2   4   7      341.56      324.54     17.25 o
  -1   4   7     4508.30     4772.55    135.13 o
   0   4   7      935.23      896.21     30.69 o
   1   4   7     4457.87     4674.60    152.50 o
   2   4   7      395.97      380.03     12.12 o
   3   4   7     3522.66     3403.10    110.07 o
   4   4   7      343.60      333.70     15.81 o
   5   4   7      390.58      362.70     19.11 o
   6   4   7      443.33      441.29     19.72 o
   7   4   7      157.19      176.83     18.20 o
   8   4   7       45.26       23.49     16.84 o
   9   4   7       20.62      -11.78     23.18 o
  -8   5   7       13.51       20.67     18.76 o
  -7   5   7       23.94       24.46     15.92 o
  -6   5   7      407.24      431.88     20.68 o
  -5   5   7       74.59       68.04     10.65 o
  -4   5   7      976.97      955.51     40.37 o
  -3   5   7     1054.40      978.67     43.26 o
  -2   5   7     1104.84     1113.20     38.86 o
  -1   5   7      747.43      767.55     21.40 o
   0   5   7     3510.61     3506.74    127.52 o
   1   5   7      515.16      519.80     23.26 o
   2   5   7     1161.60     1156.68     57.42 o
   3   5   7     1244.80     1162.37     44.02 o
   4   5   7     1024.73      945.22     49.08 o
   5   5   7       77.14       79.00     11.27 o
   6   5   7      358.21      374.25     22.44 o
   7   5   7       17.93       34.46     15.89 o
   8   5   7       17.88       -4.57     26.12 o
  -7   6   7       11.83        5.69     17.25 o
  -6   6   7      144.32      125.61     20.36 o
  -5   6   7        3.52      -14.18     17.92 o
  -4   6   7       60.30       98.05     13.22 o
  -3   6   7       33.92       49.36     11.12 o
  -2   6   7      108.73      126.40      9.42 o
  -1   6   7      180.81      190.79     10.15 o
   0   6   7     1498.23     1468.97     49.96 o
   1   6   7      172.52      175.89     14.11 o
   2   6   7      133.95      150.20     16.60 o
   3   6   7       34.06       38.51     13.48 o
   4   6   7       44.82       71.10     23.60 o
   6   6   7      135.65      161.28     32.18 o
   7   6   7       14.00       24.75     31.55 o
  -7   7   7       13.74      -14.92     33.38 o
  -6   7   7      128.19      115.45     32.86 o
  -5   7   7      107.01      112.36     29.89 o
  -4   7   7      259.21      263.50     24.95 o
  -3   7   7       39.01       37.43     16.31 o
  -2   7   7      881.68      830.91     35.73 o
  -1   7   7      308.21      293.23     15.97 o
   0   7   7       97.50      102.39     13.60 o
   1   7   7      329.51      315.87     19.49 o
   2   7   7      867.17      830.06     47.43 o
   3   7   7       62.08       53.68     16.19 o
   4   7   7      259.85      324.68     37.21 o
   5   7   7      121.08      146.72     23.26 o
   6   7   7      128.91      138.60     34.69 o
   7   7   7       19.61       43.89     35.72 o
  -5   8   7      240.09      266.88     27.97 o
  -4   8   7       42.84       61.90     21.31 o
  -3   8   7      103.89      106.47     23.63 o
  -2   8   7      104.60       90.43     15.22 o
  -1   8   7      459.59      489.12     59.87 o
   0   8   7       11.93       21.89     17.73 o
   1   8   7      542.56      585.36     43.98 o
   2   8   7       95.71      130.71     32.98 o
   3   8   7       88.35       92.70     33.95 o
   4   8   7       41.19       50.07     33.38 o
   5   8   7      219.12      255.67     52.27 o
  -4   9   7       29.00       15.92     23.71 o
  -3   9   7       12.95       -6.00     31.95 o
  -2   9   7       24.43       53.72     30.46 o
  -1   9   7       31.85       30.41     26.95 o
   0   9   7        0.07       -3.03     20.63 o
   1   9   7       27.74       28.55     20.47 o
   2   9   7       20.53       32.46     34.58 o
   3   9   7       18.32        7.37     37.03 o
   4   9   7       32.49       74.41     36.52 o
   0   0   8    14797.94    15881.52    995.14 o
   1   0   8      408.14      495.71     23.31 o
   2   0   8      129.45      129.56      8.43 o
   3   0   8     2540.09     2273.87     82.18 o
   4   0   8      875.23      828.33     27.83 o
   5   0   8      574.11      543.09     20.51 o
   6   0   8     1880.15     1725.12     56.37 o
   7   0   8      319.50      325.81     16.89 o
   8   0   8        8.28       25.28     12.58 o
   9   0   8       17.69       37.20     17.76 o
  -9   1   8       31.80       33.30     17.82 o
  -8   1   8       30.04       16.77     14.43 o
  -7   1   8      260.66      244.49     14.70 o
  -6   1   8      231.22      255.31     13.04 o
  -5   1   8       16.49       19.49      6.71 o
  -4   1   8     4063.95     3990.15    110.71 o
  -3   1   8     4298.66     4221.22    121.41 o
  -2   1   8     1790.20     1862.52     67.59 o
  -1   1   8     2342.66     2506.66     95.44 o
   0   1   8    13409.69    14122.62    508.02 o
   1   1   8     2612.03     2802.94     83.09 o
   2   1   8     1895.93     1878.25     81.65 o
   3   1   8     4268.77     4316.66    152.32 o
   4   1   8     3824.29     3664.86    138.87 o
   5   1   8       29.46       60.43      8.55 o
   6   1   8      207.59      194.12     12.67 o
   7   1   8      215.04      197.46     14.25 o
   8   1   8       36.65       38.30     12.61 o
   9   1   8       39.27       39.62     14.40 o
  -9   2   8       23.51       26.72     19.30 o
  -8   2   8      152.71      155.09     18.49 o
  -7   2   8      132.97      129.84     25.78 o
  -6   2   8        4.67        5.25     14.88 o
  -5   2   8     1258.19     1206.40     40.58 o
  -4   2   8      775.29      793.57     25.18 o
  -3   2   8      855.33      836.07     25.82 o
  -2   2   8     1736.68     1719.48     50.70 o
  -1   2   8     4682.73     4785.87    218.86 o
   0   2   8      516.12      626.72     18.36 o
   1   2   8     4880.69     5073.44    179.24 o
   2   2   8     1379.41     1347.31     56.11 o
   3   2   8      879.94      895.61     29.13 o
   4   2   8      833.58      841.18     28.22 o
   5   2   8     1261.05     1235.41     40.84 o
   6   2   8        2.75        6.63      8.92 o
   7   2   8      122.54      167.73     17.97 o
   8   2   8      141.99      142.09     14.80 o
   9   2   8       30.36       28.11     17.55 o
  -9   3   8       91.22       76.59     20.08 o
  -8   3   8      254.32      243.14     34.50 o
  -7   3   8       71.90       67.82     15.76 o
  -6   3   8       73.73       69.07     12.72 o
  -5   3   8     1883.22     1822.30     67.77 o
  -4   3   8     1854.76     1702.32     58.82 o
  -3   3   8      806.04      826.65     29.92 o
  -2   3   8     2921.54     2886.72    101.64 o
  -1   3   8     5423.16     5909.98    197.30 o
   0   3   8     3395.86     3355.57    121.13 o
   1   3   8     5717.16     6376.84    171.25 o
   2   3   8     2708.12     2571.60     76.32 o
   3   3   8      882.17      909.16     29.65 o
   4   3   8     1614.78     1474.78     51.66 o
   5   3   8     1842.46     1781.21     67.20 o
   6   3   8       91.33      105.47     11.57 o
   7   3   8      126.04      127.67     13.02 o
   8   3   8      237.66      223.93     20.41 o
   9   3   8       71.81       60.78     19.03 o
  -9   4   8       33.76       25.37     20.66 o
  -8   4   8       16.87       29.69     16.49 o
  -7   4   8       49.65       37.42     14.57 o
  -6   4   8      119.67      115.85     12.26 o
  -5   4   8      419.60      419.45     20.28 o
  -4   4   8       66.25       84.46     10.69 o
  -3   4   8      276.04      283.04     22.23 o
  -2   4   8     1557.01     1489.00     63.66 o
  -1   4   8      489.38      496.60     18.50 o
   0   4   8      283.15      308.05     13.03 o
   1   4   8      533.33      528.51     18.74 o
   2   4   8     1434.55     1359.60     40.79 o
   3   4   8      367.74      345.75     13.72 o
   4   4   8       75.03       84.56      7.89 o
   5   4   8      541.46      509.18     22.05 o
   6   4   8      118.02      122.77     12.08 o
   7   4   8       24.42       29.01     15.07 o
   8   4   8       24.29       19.66     16.35 o
   9   4   8       36.31       52.15     19.79 o
  -8   5   8       41.11       28.02     18.61 o
  -7   5   8       21.95       43.75     16.05 o
  -6   5   8      161.36      185.61     14.50 o
  -5   5   8       23.74       18.46     10.51 o
  -4   5   8      146.43      141.06     13.43 o
  -3   5   8      533.61      505.70     24.30 o
  -2   5   8      364.49      340.98     15.33 o
  -1   5   8      388.82      375.62     13.47 o
   0   5   8       10.76        9.05     12.33 o
   1   5   8      323.28      317.29     14.63 o
   2   5   8      343.68      344.87     22.80 o
   3   5   8      591.97      538.94     30.22 o
   4   5   8      216.31      217.03     15.72 o
   5   5   8       36.16       30.35     17.66 o
   6   5   8      137.11      115.77     19.96 o
   7   5   8        9.29       31.80     18.98 o
   8   5   8       30.30        5.54     32.18 o
  -7   6   8       81.21      106.71     19.49 o
  -6   6   8      209.38      212.65     23.50 o
  -5   6   8      322.25      304.37     32.12 o
  -4   6   8      651.00      614.29     28.71 o
  -3   6   8      731.25      651.63     28.24 o
  -2   6   8      438.59      422.53     16.97 o
  -1   6   8     2524.84     2382.71     72.77 o
   0   6   8      994.52     1059.24     37.48 o
   1   6   8     2834.09     2683.81     96.46 o
   2   6   8      481.95      463.04     28.39 o
   3   6   8      557.35      561.86     38.38 o
   4   6   8      562.84      538.97     34.20 o
   6   6   8      217.59      259.47     36.46 o
   7   6   8       93.75       96.70     34.29 o
  -6   7   8       33.74       43.26     29.83 o
  -5   7   8       11.71       32.86     27.09 o
  -4   7   8      207.17      214.44     22.15 o
  -3   7   8       41.70       35.01     16.15 o
  -2   7   8      220.00      260.81     17.25 o
  -1   7   8      189.44      216.42     15.42 o
   0   7   8       10.79        9.47     12.39 o
   1   7   8      156.69      175.65     16.22 o
   2   7   8      161.22      199.15     22.58 o
   3   7   8       48.52       67.56     16.33 o
   4   7   8      246.24      239.41     33.95 o
   5   7   8       20.29        7.20     28.46 o
   6   7   8       23.06       63.90     33.26 o
  -5   8   8       11.23      -12.12     22.06 o
  -4   8   8       54.54       69.22     21.80 o
  -3   8   8       57.59       48.17     18.69 o
  -2   8   8       62.82       85.98     20.46 o
  -1   8   8       54.70       66.73     26.80 o
   0   8   8      126.08       98.11     24.52 o
   1   8   8       34.52       31.11     18.23 o
   2   8   8       36.26        3.14     30.18 o
   3   8   8       60.26       69.15     33.09 o
   4   8   8       62.53        5.66     32.92 o
   5   8   8       19.02       10.21     23.25 o
  -4   9   8      151.47      151.68     25.43 o
  -3   9   8      138.50      156.94     36.81 o
  -2   9   8      130.81      196.15     36.35 o
  -1   9   8      101.35      100.48     40.46 o
   0   9   8      222.08      231.67     25.82 o
   1   9   8      127.63      140.07     25.55 o
   2   9   8      160.19      166.89     39.61 o
   3   9   8      147.00       94.19     39.72 o
   4   9   8      131.77      119.79     43.26 o
   1   0   9        1.89       -4.01      4.01 o
   2   0   9      286.38      288.18     10.80 o
   3   0   9     2086.47     2106.70     76.37 o
   4   0   9      145.12      157.08      7.26 o
   5   0   9      120.59      140.27      9.77 o
   6   0   9      675.65      655.86     24.58 o
   7   0   9       82.23       88.68     11.63 o
   8   0   9       10.46        2.33     12.50 o
   9   0   9       67.92       56.64     18.33 o
  -9   1   9      141.68      166.56     21.27 o
  -8   1   9        8.56        1.51     18.06 o
  -7   1   9      267.77      270.77     19.49 o
  -6   1   9      107.88      106.46     10.70 o
  -5   1   9     2432.46     2323.23     73.15 o
  -4   1   9      228.17      252.99     10.04 o
  -3   1   9     3179.24     3240.78     94.92 o
  -2   1   9      556.12      605.59     18.68 o
  -1   1   9    16324.86    16331.07    602.92 o
   0   1   9     4448.97     4400.35    136.67 o
   1   1   9    17592.23    17796.49    610.40 o
   2   1   9      456.81      490.32     21.39 o
   3   1   9     3389.84     3439.40    119.16 o
   4   1   9      213.06      234.48     22.35 o
   5   1   9     2458.10     2264.46     73.11 o
   6   1   9      115.60      129.14     12.48 o
   7   1   9      346.37      356.34     17.24 o
   8   1   9        3.58      -12.32     12.46 o
   9   1   9      119.59      116.75     15.88 o
  -9   2   9        7.55       -1.19     19.07 o
  -8   2   9       84.99       91.91     19.95 o
  -7   2   9       18.94        7.92     14.13 o
  -6   2   9      469.81      442.20     22.36 o
  -5   2   9      457.47      445.40     18.56 o
  -4   2   9     3618.57     3328.50     98.34 o
  -3   2   9      222.50      225.99     10.45 o
  -2   2   9     7134.95     7160.32    246.95 o
  -1   2   9     6317.47     6796.07    243.57 o
   0   2   9     3391.24     3734.09    103.92 o
   1   2   9     6293.15     6860.87    211.84 o
   2   2   9     6238.19     6223.02    202.70 o
   3   2   9      233.45      256.53     12.20 o
   4   2   9     3769.68     3557.45    110.35 o
   5   2   9      460.76      481.71     18.71 o
   6   2   9      358.04      371.38     17.82 o
   7   2   9       22.36       35.81     11.16 o
   8   2   9       87.81       94.98     14.11 o
   9   2   9        5.70        5.35     14.99 o
  -9   3   9       25.15       49.57     19.96 o
  -8   3   9        9.04       20.06     16.27 o
  -7   3   9       38.64       52.75     15.56 o
  -6   3   9       68.00       63.22     13.42 o
  -5   3   9      237.43      256.13     15.57 o
  -4   3   9      224.29      221.55     12.83 o
  -3   3   9       97.45      106.48      9.81 o
  -2   3   9       81.50       74.46      7.63 o
  -1   3   9     1729.08     1683.63     80.88 o
   0   3   9     3699.73     3934.81    141.79 o
   1   3   9     1808.42     1840.87     50.74 o
   2   3   9       61.39       59.43      4.98 o
   3   3   9       98.27      107.36      6.02 o
   4   3   9      206.06      206.64     10.65 o
   5   3   9      229.89      224.60     14.71 o
   6   3   9       49.69       38.80      9.88 o
   7   3   9       41.58       39.00     13.45 o
   8   3   9       17.43       21.71     13.41 o
   9   3   9       24.99        8.42     17.90 o
  -8   4   9      113.22      138.17     25.89 o
  -7   4   9      116.97      128.29     17.75 o
  -6   4   9      664.21      670.54     27.82 o
  -5   4   9      269.16      241.65     14.78 o
  -4   4   9     1045.46     1016.76     36.62 o
  -3   4   9      348.10      360.26     21.77 o
  -2   4   9     3380.23     3364.00    158.30 o
  -1   4   9      515.97      528.97     18.08 o
   0   4   9     3824.98     3905.25    141.27 o
   1   4   9      457.20      466.68     18.03 o
   2   4   9     3692.32     3670.02    102.24 o
   3   4   9      376.14      361.35     14.72 o
   4   4   9      867.34      845.03     31.34 o
   5   4   9      320.59      317.81     16.66 o
   6   4   9      696.86      696.72     26.70 o
   7   4   9       97.10       85.58     15.63 o
   8   4   9      100.46      104.59     18.33 o
  -8   5   9       13.43       10.17     19.09 o
  -7   5   9      114.76      144.10     19.85 o
  -6   5   9       58.65       48.55     12.51 o
  -5   5   9      259.84      268.58     25.79 o
  -4   5   9      152.81      140.64     13.02 o
  -3   5   9     1553.01     1502.52     62.25 o
  -2   5   9       33.32       27.32      8.42 o
  -1   5   9     1233.90     1203.74     37.54 o
   0   5   9      744.34      743.81     26.74 o
   1   5   9     1335.75     1287.16     42.15 o
   2   5   9       28.79       35.31     12.57 o
   3   5   9     1759.89     1669.07     62.97 o
   4   5   9      159.92      155.16     15.80 o
   5   5   9      203.22      247.24     28.18 o
   6   5   9       57.44       30.46     24.18 o
   7   5   9      113.15      135.17     29.78 o
   8   5   9       13.16       16.80     31.83 o
  -7   6   9        9.63        0.15     20.23 o
  -6   6   9       25.64       32.71     18.65 o
  -5   6   9       60.38       70.73     18.89 o
  -4   6   9       31.41       24.74     11.69 o
  -3   6   9      138.57      139.86     16.22 o
  -2   6   9      122.52      106.72      9.34 o
  -1   6   9      179.43      204.75     10.61 o
   0   6   9      648.64      698.89     26.63 o
   1   6   9      189.21      200.93     14.43 o
   2   6   9      104.00       97.85     14.73 o
   3   6   9      164.04      182.39     18.37 o
   4   6   9       27.27       33.19     15.00 o
   6   6   9       24.87       14.23     26.23 o
   7   6   9       12.16       25.89     32.29 o
  -6   7   9        6.24        1.60     29.95 o
  -5   7   9      196.38      213.69     33.09 o
  -4   7   9      126.93      112.46     20.29 o
  -3   7   9      457.26      515.20     31.86 o
  -2   7   9      264.46      267.21     18.48 o
  -1   7   9      918.73      887.60     44.53 o
   0   7   9      157.70      188.66     28.11 o
   1   7   9      782.78      750.27     36.80 o
   2   7   9      262.80      295.34     24.75 o
   3   7   9      436.55      458.69     33.18 o
   4   7   9      132.37      145.17     33.32 o
   5   7   9      195.09      235.24     39.44 o
   6   7   9       13.78       -1.64     22.91 o
  -5   8   9       17.20       17.88     22.74 o
  -4   8   9      208.74      238.88     25.22 o
  -3   8   9       76.35       96.62     20.35 o
  -2   8   9      567.23      526.07     35.68 o
  -1   8   9      100.20      130.03     20.91 o
   0   8   9      403.98      405.54     29.89 o
   1   8   9       95.04      115.44     27.18 o
   2   8   9      633.93      620.51     56.70 o
   3   8   9       80.89      117.68     34.41 o
   4   8   9      188.29      173.29     39.66 o
   5   8   9       14.35       20.32     22.98 o
  -3   9   9        8.11       15.72     31.95 o
  -2   9   9        5.55       11.20     30.58 o
  -1   9   9       31.64       31.27     21.86 o
   0   9   9       74.74       74.02     22.36 o
   1   9   9       26.29       35.66     21.08 o
   2   9   9        8.65      -12.34     34.63 o
   3   9   9       10.23       78.36     37.89 o
   0   0  10      639.80      735.04     48.18 o
   1   0  10    14891.99    15413.32    474.53 o
   2   0  10     8656.63     8295.65    290.92 o
   3   0  10     9851.72     9399.54    287.91 o
   4   0  10      101.99      130.95      7.75 o
   5   0  10     1829.25     1723.28     55.74 o
   6   0  10      180.74      185.57     12.08 o
   7   0  10      405.46      419.62     19.22 o
   8   0  10      213.49      205.61     22.19 o
   9   0  10       64.61       64.23     19.34 o
  -9   1  10        9.56       13.11     18.28 o
  -8   1  10      121.59      113.36     17.02 o
  -7   1  10       54.61       70.98     14.26 o
  -6   1  10       62.25       69.19     10.28 o
  -5   1  10      595.09      601.12     21.70 o
  -4   1  10     1837.32     1834.55     55.88 o
  -3   1  10      137.31      139.76     10.35 o
  -2   1  10      885.13      894.41     28.25 o
  -1   1  10      163.50      154.65      8.90 o
   0   1  10     5735.91     6210.63    192.61 o
   1   1  10      121.42      110.27      6.23 o
   2   1  10      850.01      847.57     28.00 o
   3   1  10      177.22      178.29      7.98 o
   4   1  10     2159.81     2084.90     70.68 o
   5   1  10      575.41      568.12     22.15 o
   6   1  10       68.98       58.55      9.84 o
   7   1  10       69.38       76.40     11.19 o
   8   1  10      131.43      153.26     14.41 o
   9   1  10        9.61       10.01     17.56 o
  -9   2  10       32.53        8.18     17.84 o
  -8   2  10       46.25       42.30     16.43 o
  -7   2  10      242.90      225.24     21.71 o
  -6   2  10      519.30      540.04     26.68 o
  -5   2  10      597.34      577.70     22.65 o
  -4   2  10      317.29      329.34     12.48 o
  -3   2  10     2714.87     2844.07     83.98 o
  -2   2  10     1195.10     1155.31     49.91 o
  -1   2  10     1274.13     1137.29     43.32 o
   0   2  10      205.73      273.95      9.22 o
   1   2  10     1286.50     1195.79     33.36 o
   2   2  10     1054.04     1056.50     34.67 o
   3   2  10     2922.84     3070.94    105.43 o
   4   2  10      325.62      317.37     13.86 o
   5   2  10      688.24      653.29     26.65 o
   6   2  10      573.24      555.34     22.44 o
   7   2  10      203.57      214.62     15.04 o
   8   2  10       29.74        6.66     12.98 o
   9   2  10       44.01       39.02     15.51 o
  -9   3  10        1.66       10.47     19.50 o
  -8   3  10      207.99      223.59     21.51 o
  -7   3  10      101.38      105.48     16.38 o
  -6   3  10      436.98      470.06     24.61 o
  -5   3  10       81.83       88.77     12.16 o
  -4   3  10     1668.79     1442.42     53.00 o
  -3   3  10      828.12      753.23     36.97 o
  -2   3  10     2920.62     2992.05    153.98 o
  -1   3  10      886.06      860.68     41.84 o
   0   3  10    15293.99    16947.32    521.81 o
   1   3  10      914.59      913.57     26.14 o
   2   3  10     3714.61     3740.27    107.80 o
   3   3  10      844.50      769.38     23.39 o
   4   3  10     1533.07     1370.43     40.96 o
   5   3  10      115.92      124.34     13.06 o
   6   3  10      412.96      424.17     19.93 o
   7   3  10      123.16      145.99     13.57 o
   8   3  10      208.28      199.63     16.64 o
   9   3  10        1.25       -3.61     18.25 o
  -8   4  10        8.08        8.40     20.02 o
  -7   4  10      269.73      249.01     24.35 o
  -6   4  10      197.96      218.64     14.87 o
  -5   4  10      124.97      142.62     14.79 o
  -4   4  10      106.48      116.35     13.13 o
  -3   4  10     1060.37     1056.31     53.05 o
  -2   4  10      830.33      860.60     41.78 o
  -1   4  10     2521.66     2522.82     86.00 o
   0   4  10     2912.90     2766.41    100.67 o
   1   4  10     2188.45     2177.48     85.29 o
   2   4  10      897.98      881.12     26.58 o
   3   4  10     1134.11     1148.43     33.39 o
   4   4  10       70.56       65.67      7.68 o
   5   4  10      164.43      205.97     14.09 o
   6   4  10      154.42      187.97     14.32 o
   7   4  10      238.32      225.69     17.77 o
   8   4  10       14.53       32.36     16.86 o
  -8   5  10       18.83       48.34     19.60 o
  -7   5  10       29.26       17.07     16.97 o
  -6   5  10       77.24       87.05     12.81 o
  -5   5  10      126.20      136.16     14.44 o
  -4   5  10      642.36      639.29     30.39 o
  -3   5  10      160.68      141.93     12.71 o
  -2   5  10      367.89      396.83     19.03 o
  -1   5  10      317.67      311.71     12.95 o
   0   5  10      948.40      906.73     31.96 o
   1   5  10      331.87      331.50     17.08 o
   2   5  10      308.32      316.86     23.76 o
   3   5  10      195.56      190.75     14.10 o
   4   5  10      779.64      730.24     37.47 o
   5   5  10      117.21       95.22     22.29 o
   6   5  10       69.03       84.01     29.03 o
   7   5  10       23.13       35.95     26.12 o
   8   5  10       16.66       28.63     32.12 o
  -7   6  10      115.36      117.55     23.49 o
  -6   6  10       22.71      -22.63     22.63 o
  -5   6  10      588.65      558.99     34.58 o
  -4   6  10       97.57       87.76     13.10 o
  -3   6  10     1479.45     1376.31     52.87 o
  -2   6  10      405.23      373.46     15.31 o
  -1   6  10      983.31     1017.22     33.63 o
   0   6  10       41.59       51.40     10.32 o
   1   6  10     1185.29     1200.70     45.03 o
   2   6  10      360.35      326.81     25.46 o
   3   6  10     1260.20     1172.08     66.39 o
   4   6  10       97.83       92.24     16.37 o
   6   6  10       30.32       79.27     28.40 o
   7   6  10      150.91       87.50     34.69 o
  -6   7  10       60.53       32.98     27.95 o
  -5   7  10       45.20       65.50     24.52 o
  -4   7  10      125.85      123.22     26.98 o
  -3   7  10       88.05       94.66     17.29 o
  -2   7  10      409.90      414.82     22.17 o
  -1   7  10       63.32       73.71     16.21 o
   0   7  10      727.40      718.90     34.11 o
   1   7  10       29.61       54.93     14.83 o
   2   7  10      362.55      398.21     28.95 o
   3   7  10       80.71       94.67     17.81 o
   4   7  10      183.41      175.12     33.26 o
   5   7  10       47.17       36.69     32.63 o
   6   7  10       54.63       48.02     24.99 o
  -5   8  10       70.40       75.46     24.55 o
  -4   8  10        6.82       29.62     19.54 o
  -3   8  10       19.34       29.36     46.81 o
  -2   8  10       40.41       31.55     25.72 o
  -1   8  10      174.70      155.93     21.41 o
   0   8  10       33.99       37.27     17.67 o
   1   8  10      123.02      152.04     35.92 o
   2   8  10       42.36      109.68     31.89 o
   3   8  10        7.98       25.32     30.75 o
   4   8  10        4.67      -27.20     32.52 o
   5   8  10       74.75       34.58     36.63 o
  -3   9  10       18.49        4.11     33.78 o
  -2   9  10      315.63      356.75     43.72 o
  -1   9  10       18.01       20.72     21.83 o
   0   9  10      276.95      267.56     26.01 o
   1   9  10       16.08       62.30     31.38 o
   2   9  10      357.65      375.32     45.32 o
   3   9  10       22.48       58.81     36.81 o
   1   0  11      118.20      140.11      6.42 o
   2   0  11       83.57       90.35      5.61 o
   3   0  11      724.21      774.23     25.81 o
   4   0  11      266.25      263.71     14.05 o
   5   0  11       37.14       39.74      7.94 o
   6   0  11       27.95       37.26      8.83 o
   7   0  11       42.20       65.22     11.59 o
   8   0  11       54.09       49.54     16.07 o
   9   0  11        0.36       -6.47     17.45 o
  -9   1  11       75.98       71.04     19.08 o
  -8   1  11      203.24      192.30     19.38 o
  -7   1  11      287.09      299.92     20.01 o
  -6   1  11      339.32      342.40     16.61 o
  -5   1  11      693.55      676.26     24.07 o
  -4   1  11     3570.85     3329.66     93.15 o
  -3   1  11     2004.63     2057.25     68.94 o
  -2   1  11      482.04      462.30     19.46 o
  -1   1  11    10763.21    10997.85    508.25 o
   0   1  11    11466.38    12141.23    375.60 o
   1   1  11    11591.22    12015.03    361.55 o
   2   1  11      503.05      500.71     16.70 o
   3   1  11     1690.24     1758.42     58.92 o
   4   1  11     3261.25     3061.67    116.94 o
   5   1  11      659.58      638.51     24.19 o
   6   1  11      440.29      408.48     17.96 o
   7   1  11      324.03      301.27     16.95 o
   8   1  11      201.08      184.00     15.69 o
   9   1  11       58.55       39.56     19.20 o
  -9   2  11       24.76       41.99     19.51 o
  -8   2  11       49.58       61.52     17.90 o
  -7   2  11      243.27      281.34     34.11 o
  -6   2  11      111.98      111.02     13.81 o
  -5   2  11      398.55      413.78     20.45 o
  -4   2  11      516.67      537.18     19.72 o
  -3   2  11     3401.61     3163.85     92.03 o
  -1   2  11     3653.65     3624.52    135.54 o
   0   2  11     5260.70     5614.76    155.77 o
   1   2  11     3811.84     3875.74    104.97 o
   2   2  11      229.30      287.02     11.29 o
   3   2  11     3536.47     3270.88     99.44 o
   4   2  11      665.76      684.53     19.50 o
   5   2  11      370.14      351.67     19.15 o
   6   2  11       69.26       96.54     11.07 o
   7   2  11      236.94      235.02     15.46 o
   8   2  11       66.33       33.81     13.38 o
   9   2  11       36.65       24.84     15.42 o
  -9   3  11       45.19       48.88     21.34 o
  -8   3  11        7.12       -5.00     17.01 o
  -7   3  11       25.42       30.36     15.09 o
  -6   3  11      363.13      334.65     19.62 o
  -5   3  11      189.08      181.92     15.40 o
  -4   3  11       83.99       92.20     10.74 o
  -3   3  11      276.59      302.07     20.78 o
  -2   3  11     1099.08     1184.71     53.54 o
  -1   3  11      742.92      821.34     40.07 o
   0   3  11      609.39      723.09     23.87 o
   1   3  11      750.44      862.80     24.95 o
   2   3  11     1060.98     1150.62     33.28 o
   3   3  11      323.82      357.23     13.73 o
   4   3  11      109.51      113.51      8.29 o
   5   3  11      207.48      213.50     13.73 o
   6   3  11      320.12      292.15     16.00 o
   7   3  11       33.15       18.77     11.71 o
   8   3  11        9.63       14.45     13.88 o
   9   3  11       52.80       62.40     19.65 o
  -8   4  11       52.57       79.49     20.94 o
  -7   4  11       84.88       67.37     16.91 o
  -6   4  11      579.46      618.90     31.09 o
  -5   4  11     1461.68     1399.23     58.51 o
  -4   4  11      716.83      719.77     34.50 o
  -2   4  11     2732.51     2824.52    126.74 o
  -1   4  11     4146.17     4093.07    151.06 o
   0   4  11      770.88      852.47     33.20 o
   1   4  11     4211.91     4251.49    150.70 o
   2   4  11     2776.60     2855.74     74.00 o
   3   4  11      223.52      198.71      8.66 o
   4   4  11      628.27      594.96     23.35 o
   5   4  11     1633.59     1645.27     58.15 o
   6   4  11      652.37      687.09     26.90 o
   7   4  11       62.19       68.03     13.67 o
   8   4  11       47.08       50.98     16.94 o
  -8   5  11       52.86       31.68     19.39 o
  -7   5  11       52.32       58.50     17.88 o
  -6   5  11       49.19       68.10     12.61 o
  -5   5  11      507.83      545.46     27.32 o
  -4   5  11     1618.82     1524.17     59.70 o
  -3   5  11      164.97      163.77     20.77 o
  -2   5  11     2422.13     2318.27    100.88 o
  -1   5  11     1007.96     1006.67     31.14 o
   0   5  11       49.72       47.37      6.59 o
   1   5  11      998.16     1013.86     41.17 o
   2   5  11     2265.54     2161.86    108.55 o
   3   5  11       68.70       69.30     16.75 o
   4   5  11     1590.43     1360.63     99.33 o
   5   5  11      503.21      447.11     43.21 o
   6   5  11       56.94       60.77     18.39 o
   7   5  11       43.66       40.29     26.80 o
   8   5  11       57.39       11.77     31.89 o
  -7   6  11       30.26       49.87     22.52 o
  -6   6  11       43.64       48.06     19.70 o
  -5   6  11       80.42      104.74     18.67 o
  -4   6  11       30.23       45.38     14.97 o
  -3   6  11       16.19       32.80     10.83 o
  -2   6  11      101.75      127.88     11.25 o
  -1   6  11      125.97      127.20      9.15 o
   0   6  11      108.40      122.10     12.40 o
   1   6  11      115.46      133.72     15.73 o
   2   6  11      101.35      101.16     15.72 o
   3   6  11       17.95       21.63     13.25 o
   4   6  11       32.76       26.65     15.29 o
   6   6  11       37.31       35.78     28.12 o
   7   6  11       26.14        7.54     32.69 o
  -6   7  11      134.96      192.32     32.69 o
  -5   7  11       50.80       81.04     28.69 o
  -4   7  11      181.74      198.26     26.58 o
  -3   7  11      433.28      459.90     29.05 o
  -2   7  11      109.27      111.45     13.37 o
  -1   7  11      101.49      109.50     25.58 o
   0   7  11     1593.52     1594.71     76.20 o
   1   7  11      140.89      162.52     20.32 o
   2   7  11       54.14       26.05     21.55 o
   3   7  11      394.84      386.27     30.49 o
   4   7  11      181.87      156.31     31.55 o
   5   7  11       55.73       66.01     30.58 o
   6   7  11      136.24      122.21     27.38 o
  -5   8  11       33.86       26.52     23.31 o
  -4   8  11       52.69       61.18     21.14 o
  -3   8  11      194.67      222.15     23.44 o
  -2   8  11      130.03      102.19     29.95 o
  -1   8  11      206.00      195.45     25.60 o
   0   8  11      354.87      372.55     28.69 o
   1   8  11      249.08      250.44     23.78 o
   2   8  11      127.28      192.72     35.21 o
   3   8  11      173.19      236.44     35.83 o
   4   8  11       50.49       42.81     34.52 o
   5   8  11       40.93      125.51     35.78 o
  -3   9  11       32.34       20.00     31.49 o
  -2   9  11       28.47       43.26     30.29 o
  -1   9  11       12.55      -12.76     26.55 o
   0   9  11       59.55      102.93     36.29 o
   1   9  11       12.25      -20.52     29.95 o
   2   9  11       26.27       68.87     32.86 o
   3   9  11       34.96       40.58     36.18 o
   0   0  12      283.05      282.73     21.83 o
   1   0  12       31.91       33.29      3.40 o
   2   0  12    10444.18    10052.04    307.69 o
   3   0  12      149.54      158.43      8.21 o
   4   0  12      496.15      428.86     19.43 o
   5   0  12      193.31      203.79     11.45 o
   6   0  12     1622.27     1521.68     50.50 o
   7   0  12        0.51       -0.40     10.18 o
   8   0  12      131.91      120.08     18.33 o
   9   0  12        4.47      -13.26     18.51 o
  -9   1  12        1.23        8.21     19.01 o
  -8   1  12      145.54      139.99     18.06 o
  -7   1  12      162.77      171.47     16.80 o
  -6   1  12       52.90       64.47      9.63 o
  -5   1  12     2021.96     1943.15     61.07 o
  -4   1  12       71.04       74.96      5.90 o
  -3   1  12     1361.49     1420.72     55.27 o
  -2   1  12      716.17      686.65     28.83 o
  -1   1  12     6666.90     6963.34    298.85 o
   0   1  12      184.98      238.62     29.29 o
   1   1  12     6397.08     6790.82    212.38 o
   2   1  12      799.74      811.75     24.93 o
   3   1  12     1492.31     1545.11     47.44 o
   4   1  12       58.95       70.46     10.06 o
   5   1  12     1918.58     1813.45     70.41 o
   6   1  12       42.11       51.39      9.77 o
   7   1  12      156.89      155.32     13.71 o
   8   1  12      154.43      156.13     15.30 o
   9   1  12        3.72      -13.52     18.69 o
  -9   2  12       19.07       24.77     19.43 o
  -8   2  12        6.58       20.32     16.23 o
  -7   2  12      105.31      103.97     15.37 o
  -6   2  12      782.32      757.10     33.69 o
  -5   2  12      355.54      361.35     20.11 o
  -4   2  12      564.80      595.00     20.12 o
  -3   2  12      283.69      288.53     10.84 o
  -2   2  12     3004.17     3339.91    117.58 o
  -1   2  12     1095.95     1127.23     40.05 o
   0   2  12       19.86       25.90      4.15 o
   1   2  12      991.51     1048.18     30.83 o
   2   2  12     2964.85     3218.64    115.89 o
   3   2  12      282.32      289.31     12.27 o
   4   2  12      588.42      645.78     21.79 o
   5   2  12      397.62      399.93     19.95 o
   6   2  12      818.72      749.45     28.25 o
   7   2  12       80.72       75.04     11.87 o
   8   2  12        1.22       13.12     13.21 o
   9   2  12       23.92       20.60     15.81 o
  -9   3  12       84.28       77.83     20.32 o
  -8   3  12       58.53       46.06     17.99 o
  -7   3  12      147.29      137.59     17.53 o
  -6   3  12       28.27       41.25     12.35 o
  -5   3  12      575.41      574.17     24.61 o
  -4   3  12       66.59       57.39     10.12 o
  -3   3  12     7820.94     7361.31    318.80 o
  -2   3  12      335.75      373.86     21.99 o
  -1   3  12     3098.71     2932.26    143.40 o
   0   3  12        2.62        6.33      5.74 o
   1   3  12     3557.07     3372.19    101.04 o
   2   3  12      395.34      430.66     13.78 o
   3   3  12     7414.87     7217.24    223.00 o
   4   3  12       43.49       44.98      5.86 o
   5   3  12      463.23      437.23     23.42 o
   6   3  12       36.45       42.28     10.70 o
   7   3  12      173.45      173.05     14.43 o
   8   3  12       67.40       56.46     14.79 o
   9   3  12       70.34       54.89     19.93 o
  -8   4  12       10.50       23.23     18.80 o
  -7   4  12       68.47       51.31     16.79 o
  -6   4  12      381.78      355.67     21.93 o
  -5   4  12       24.89       41.62     12.31 o
  -4   4  12     1335.12     1305.62     64.26 o
  -3   4  12       73.94       86.55     12.09 o
  -2   4  12      866.98      875.71     36.96 o
  -1   4  12       68.16       84.32      9.38 o
   0   4  12     2302.04     2333.66     85.28 o
   1   4  12       78.47       84.16     13.73 o
   2   4  12      701.55      710.07     22.45 o
   3   4  12       73.01       80.94      6.44 o
   4   4  12     1444.01     1387.76     45.84 o
   5   4  12       32.69       43.36     11.45 o
   6   4  12      424.38      398.70     21.87 o
   7   4  12       80.13       71.23     15.76 o
   8   4  12        3.27      -15.24     16.90 o
  -8   5  12       12.87       -5.58     19.47 o
  -7   5  12      150.36      148.34     21.01 o
  -6   5  12       79.22       84.47     19.46 o
  -5   5  12       29.44       34.36     12.62 o
  -4   5  12      394.88      362.14     24.14 o
  -3   5  12       80.70      101.40     13.98 o
  -2   5  12      783.37      795.09     38.41 o
  -1   5  12      908.12      852.51     28.30 o
   0   5  12      221.07      208.45     11.15 o
   1   5  12      803.12      757.54     33.93 o
   2   5  12      704.38      737.48     41.81 o
   3   5  12      131.07      136.63     12.05 o
   4   5  12      426.19      360.52     34.63 o
   5   5  12       64.71       76.64     20.86 o
   6   5  12       75.55       46.41     22.92 o
   7   5  12      131.65      138.14     30.41 o
   8   5  12        9.93        6.57     29.26 o
  -7   6  12       54.32       27.54     35.95 o
  -6   6  12      254.26      281.17     30.95 o
  -5   6  12       10.02       14.20     16.19 o
  -4   6  12      734.02      717.34     37.38 o
  -3   6  12      148.67      141.12     13.67 o
  -2   6  12     1989.94     1827.64     63.43 o
  -1   6  12      104.49      136.48      9.04 o
   0   6  12     1519.98     1542.49     61.23 o
   1   6  12       74.34       70.38     11.65 o
   2   6  12     2149.17     2028.54     94.39 o
   3   6  12      121.16       97.63     16.70 o
   4   6  12      625.49      609.57     38.35 o
   5   6  12        6.90        6.74     25.55 o
   7   6  12       55.52       85.33     30.98 o
  -6   7  12       10.59       52.29     28.12 o
  -5   7  12      167.36      175.88     23.07 o
  -4   7  12       74.16       72.39     17.96 o
  -3   7  12      161.30      191.81     15.94 o
  -2   7  12      182.41      203.71     14.69 o
  -1   7  12      255.91      272.73     17.36 o
   0   7  12       91.79      168.77     30.29 o
   1   7  12      210.20      216.87     17.69 o
   2   7  12      179.47      169.71     33.61 o
   3   7  12      156.36      162.12     20.80 o
   4   7  12       71.53      108.99     31.61 o
   5   7  12      177.58      182.37     37.55 o
   6   7  12        7.72       23.47     34.12 o
  -5   8  12       19.14        6.53     23.34 o
  -4   8  12        3.44        4.56     20.34 o
  -3   8  12       28.31       46.92     30.98 o
  -2   8  12       91.05      116.99     27.15 o
  -1   8  12       11.05       22.62     28.86 o
   0   8  12       22.67       28.37     18.12 o
   1   8  12        5.10        2.40     28.80 o
   2   8  12       76.61       40.41     30.75 o
   3   8  12       39.45       70.75     29.38 o
   4   8  12        7.16      -19.89     29.89 o
   5   8  12       28.34       63.90     37.55 o
  -3   9  12      161.86      177.34     36.41 o
  -2   9  12       63.49       78.01     31.89 o
  -1   9  12      234.72      232.21     38.98 o
   0   9  12        9.55        0.11     33.95 o
   1   9  12      272.02      296.11     43.44 o
   2   9  12       62.85       63.10     33.38 o
   3   9  12      170.30      108.25     39.15 o
   1   0  13      122.82      118.65      7.24 o
   2   0  13       31.89       35.89      5.56 o
   3   0  13      886.62      894.99     29.57 o
   4   0  13       89.25       86.88     10.16 o
   5   0  13       10.02       19.00      7.77 o
   6   0  13      234.78      246.85     13.94 o
   7   0  13       90.45      100.36     12.38 o
   8   0  13        0.44       -4.32     15.96 o
   9   0  13       53.32       51.59     19.44 o
  -9   1  13        0.05        4.74     19.37 o
  -8   1  13       92.86       95.99     22.89 o
  -7   1  13      196.88      184.11     18.11 o
  -6   1  13      470.29      412.62     24.22 o
  -5   1  13       72.47       79.24      8.74 o
  -4   1  13     2110.27     2040.06     68.55 o
  -3   1  13      167.12      141.52      8.75 o
  -2   1  13     5037.36     5093.28    173.75 o
  -1   1  13     8798.33     8726.84    374.63 o
   0   1  13    10785.97    10909.25    337.65 o
   1   1  13     8401.78     8526.70    266.31 o
   2   1  13     4689.78     4714.56    149.90 o
   3   1  13      240.61      232.22      9.60 o
   4   1  13     2279.18     2274.51     68.12 o
   5   1  13       76.78       74.14     10.85 o
   6   1  13      590.75      551.25     21.23 o
   7   1  13      181.75      181.41     13.93 o
   8   1  13       66.08       74.63     14.53 o
   9   1  13        0.56       -9.59     18.91 o
  -9   2  13       37.44       32.47     19.70 o
  -8   2  13       36.25       54.74     17.51 o
  -7   2  13      433.14      442.44     23.76 o
  -6   2  13      123.74      131.73     14.61 o
  -5   2  13      729.83      717.63     31.94 o
  -4   2  13      303.08      326.66     12.73 o
  -3   2  13     3466.07     3352.36    116.96 o
  -2   2  13     3508.47     3542.33    128.91 o
   0   2  13      281.14      304.26     10.20 o
   1   2  13     2044.72     1946.39     54.70 o
   2   2  13     3678.17     3643.29    111.22 o
   3   2  13     3205.08     3122.83     99.94 o
   4   2  13      315.39      333.30     13.92 o
   5   2  13      767.35      773.16     31.53 o
   6   2  13      139.54      136.08     11.92 o
   7   2  13      372.15      404.49     19.99 o
   8   2  13       32.71       15.31     13.93 o
   9   2  13       45.13       49.06     16.20 o
  -9   3  13       11.52        1.45     21.14 o
  -8   3  13       32.40       50.56     19.20 o
  -7   3  13       13.62        9.98     14.00 o
  -6   3  13      264.51      264.65     18.71 o
  -5   3  13      525.55      494.80     25.19 o
  -4   3  13      127.58      139.23     14.45 o
  -3   3  13      425.60      471.15     28.04 o
  -2   3  13      431.29      496.13     25.60 o
  -1   3  13      801.51      824.77     30.42 o
   0   3  13      185.35      194.54      8.75 o
   1   3  13      735.62      752.56     22.89 o
   2   3  13      431.29      501.99     16.03 o
   3   3  13      479.29      543.11     19.24 o
   4   3  13      126.34      126.86      7.83 o
   5   3  13      520.97      512.08     24.16 o
   6   3  13      273.97      269.72     17.74 o
   7   3  13       21.23       14.23     12.07 o
   8   3  13       30.36       29.11     14.16 o
   9   3  13       12.47       33.96     19.48 o
  -8   4  13       20.35       -1.52     18.14 o
  -7   4  13       64.21       86.02     17.95 o
  -6   4  13      375.69      364.81     22.32 o
  -5   4  13     1142.32     1180.29     66.81 o
  -4   4  13       80.22       97.03     14.55 o
  -3   4  13     1453.48     1466.69     68.32 o
  -2   4  13      293.30      282.33     19.32 o
  -1   4  13     3062.21     3053.35    114.82 o
   0   4  13      315.54      272.00     13.47 o
   1   4  13     3302.95     3216.94     88.63 o
   2   4  13      363.42      321.17     15.87 o
   3   4  13     1495.49     1473.24     39.51 o
   4   4  13       87.90       94.33      8.83 o
   5   4  13     1016.55      988.07     42.18 o
   6   4  13      387.57      385.70     21.30 o
   7   4  13       54.92       57.12     13.85 o
   8   4  13       16.18      -20.73     27.78 o
  -8   5  13       57.95       52.60     20.00 o
  -7   5  13       47.27       52.33     20.73 o
  -6   5  13      181.12      179.97     22.35 o
  -5   5  13      119.58      112.44     30.69 o
  -4   5  13      620.54      645.47     37.44 o
  -3   5  13      142.22      129.82     15.01 o
  -2   5  13     1025.44     1048.43     53.16 o
  -1   5  13      348.22      328.06     14.15 o
   0   5  13       34.01       45.02      7.42 o
   1   5  13      321.67      277.73     16.90 o
   2   5  13     1167.74     1183.73     46.61 o
   3   5  13      142.52      142.64     12.57 o
   4   5  13      777.99      781.22     53.72 o
   5   5  13       81.61       71.90     22.52 o
   6   5  13      149.36      225.35     30.01 o
   7   5  13       53.54       34.75     27.72 o
   8   5  13       67.15       13.09     33.49 o
  -7   6  13        3.10       -1.75     20.67 o
  -6   6  13       59.92       62.41     20.62 o
  -5   6  13        1.10       26.00     17.57 o
  -4   6  13       44.33       70.95     15.21 o
  -3   6  13      179.03      148.64     14.21 o
  -2   6  13       20.28       36.26      9.27 o
  -1   6  13      255.63      264.37     12.04 o
   0   6  13     2460.55     2378.15     92.24 o
   1   6  13      251.14      231.46     16.17 o
   2   6  13       33.46       65.78     15.37 o
   3   6  13      182.64      164.82     18.25 o
   4   6  13       53.30       40.65     17.03 o
   5   6  13        0.69       11.08     16.93 o
   7   6  13        3.47        5.09     30.23 o
  -6   7  13      134.75      131.35     22.47 o
  -5   7  13       52.99       75.64     19.17 o
  -4   7  13      268.51      298.85     23.98 o
  -3   7  13       36.33       11.43     12.15 o
  -2   7  13      241.22      233.83     16.38 o
  -1   7  13       68.08       72.02     12.48 o
   0   7  13     1767.85     1659.48     78.92 o
   1   7  13       52.03       44.60     29.15 o
   2   7  13      274.07      294.56     24.06 o
   3   7  13       32.60       17.20     15.74 o
   4   7  13      278.44      257.24     36.35 o
   5   7  13       51.55       51.38     30.18 o
   6   7  13      121.95      149.45     40.86 o
  -5   8  13       19.46       69.12     23.68 o
  -4   8  13      118.67      100.93     22.17 o
  -3   8  13      198.88      198.15     35.72 o
  -2   8  13      187.94      214.78     33.15 o
  -1   8  13      431.73      429.83     51.32 o
   0   8  13        4.60      -27.89     27.89 o
   1   8  13      416.25      383.55     44.98 o
   2   8  13      192.90      212.84     34.58 o
   3   8  13      251.02      306.74     40.29 o
   4   8  13      119.41       72.13     36.41 o
   5   8  13        6.65        0.57     36.75 o
  -1   9  13       39.49       70.70     35.89 o
   0   9  13        0.07       13.43     33.78 o
   1   9  13       39.87      -16.12     34.58 o
   2   9  13        3.13      -23.32     31.09 o
   3   9  13       86.08       76.18     37.49 o
   0   0  14      861.44     1064.18     69.67 o
   1   0  14     3070.16     3146.64     98.28 o
   2   0  14     8571.58     8721.65    309.41 o
   3   0  14     7135.32     6927.76    212.93 o
   4   0  14     1173.52     1123.71     43.26 o
   5   0  14       80.07       98.46      9.39 o
   6   0  14        4.44       11.34      9.09 o
   7   0  14      182.65      195.11     14.57 o
   8   0  14        5.27        2.93     16.11 o
   9   0  14      127.43      154.61     21.70 o
  -9   1  14        1.79        2.48     19.04 o
  -8   1  14        4.13       -4.35     15.13 o
  -7   1  14      238.97      250.99     19.70 o
  -6   1  14      265.40      232.15     17.97 o
  -5   1  14      380.72      385.68     17.02 o
  -4   1  14      450.27      473.52     21.40 o
  -3   1  14       99.94      115.46      7.66 o
  -2   1  14     1235.71     1392.09     47.54 o
  -1   1  14     1936.86     2029.36     87.26 o
   0   1  14     2878.20     2703.79     84.66 o
   1   1  14     1765.84     1925.10     61.68 o
   2   1  14     1063.37     1176.49     47.12 o
   3   1  14       46.79       57.80      6.60 o
   4   1  14      468.02      473.36     18.09 o
   5   1  14      366.99      401.15     20.74 o
   6   1  14      298.47      279.13     14.90 o
   7   1  14      253.23      235.27     15.76 o
   8   1  14        9.79       -4.38     13.68 o
   9   1  14        2.84       19.72     18.61 o
  -9   2  14       11.12       -6.15     20.73 o
  -8   2  14       21.30       39.11     17.42 o
  -7   2  14        1.15       12.99     25.13 o
  -6   2  14      543.70      539.47     25.81 o
  -5   2  14     1059.02      980.58     41.52 o
  -4   2  14      338.34      321.17     14.93 o
  -3   2  14      589.22      588.27     36.12 o
  -2   2  14      598.06      694.39     28.98 o
  -1   2  14     4564.89     4531.31    192.90 o
   0   2  14     3148.31     3441.19     96.00 o
   1   2  14     4212.68     4342.45    121.95 o
   2   2  14      707.49      787.38     25.26 o
   3   2  14      444.77      432.43     16.88 o
   4   2  14      340.53      327.24     14.69 o
   5   2  14     1110.03     1083.36     41.24 o
   6   2  14      497.44      475.44     21.73 o
   7   2  14        1.99       16.45     11.91 o
   8   2  14       10.54        7.93     13.86 o
   9   2  14        8.42       -9.18     16.32 o
  -9   3  14       52.32       25.79     20.98 o
  -8   3  14      333.34      307.05     24.83 o
  -7   3  14      117.73      123.16     16.85 o
  -6   3  14      126.52      108.22     15.73 o
  -5   3  14       39.28       55.25     11.39 o
  -4   3  14      666.46      621.85     39.03 o
  -3   3  14      752.12      704.23     32.41 o
  -2   3  14     1624.63     1449.05     72.75 o
  -1   3  14     2655.57     2674.96    106.81 o
   0   3  14     5954.89     6296.25    194.67 o
   1   3  14     3117.75     3125.30     82.73 o
   2   3  14     1861.46     1679.89     51.24 o
   3   3  14      614.48      587.21     22.04 o
   4   3  14      872.30      837.34     24.83 o
   5   3  14       55.09       68.03     11.36 o
   6   3  14      118.28      120.83     14.31 o
   7   3  14      124.21      123.75     16.01 o
   8   3  14      371.85      382.01     22.55 o
   9   3  14       45.40       33.45     20.19 o
  -8   4  14       22.99       23.91     19.47 o
  -7   4  14      160.87      147.98     18.73 o
  -6   4  14       59.52       79.53     15.31 o
  -5   4  14      228.54      214.94     18.93 o
  -4   4  14      141.66      161.45     16.86 o
  -3   4  14       86.80       81.84     11.72 o
  -2   4  14      541.82      566.57     27.20 o
  -1   4  14     1473.24     1387.25     52.50 o
   0   4  14       44.79       39.10      6.27 o
   1   4  14     1475.78     1408.54     40.47 o
   2   4  14      436.69      454.24     21.80 o
   3   4  14       67.66       65.76      7.77 o
   4   4  14      203.94      218.54     13.70 o
   5   4  14      150.80      170.02     15.11 o
   6   4  14       63.02      108.26     21.27 o
   7   4  14      140.41      148.08     15.76 o
   8   4  14       17.50        4.57     18.36 o
  -8   5  14       17.86        8.48     20.47 o
  -7   5  14       32.04       30.00     21.60 o
  -6   5  14        2.55       12.65     17.37 o
  -5   5  14      105.00      109.52     25.52 o
  -4   5  14      593.60      592.53     33.60 o
  -3   5  14       53.43       56.79     13.11 o
  -2   5  14      311.58      293.00     35.03 o
  -1   5  14      254.28      251.79     14.48 o
   0   5  14      481.59      442.89     20.43 o
   1   5  14      270.00      273.91     17.81 o
   2   5  14      258.12      269.96     21.73 o
   3   5  14       87.64       82.52     11.37 o
   4   5  14      613.52      560.74     33.34 o
   5   5  14      101.21      126.31     24.75 o
   6   5  14        5.06      -24.00     24.00 o
   7   5  14       17.59       30.92     31.09 o
   8   5  14       13.43       34.86     34.01 o
  -7   6  14       45.10       67.59     22.19 o
  -6   6  14       71.57       64.92     21.01 o
  -5   6  14      179.48      167.72     20.70 o
  -4   6  14      390.43      364.91     38.95 o
  -3   6  14      480.02      481.64     29.55 o
  -2   6  14      750.66      742.81     29.99 o
  -1   6  14      727.22      707.31     22.76 o
   0   6  14      367.70      444.88     23.29 o
   1   6  14      597.01      584.47     29.78 o
   2   6  14      993.58      953.74     45.17 o
   3   6  14      521.74      503.29     31.75 o
   4   6  14      310.31      325.46     25.14 o
   5   6  14      178.10      160.87     21.99 o
   7   6  14       47.86       35.78     35.15 o
  -6   7  14       52.14       80.57     21.61 o
  -5   7  14        4.49       14.65     19.22 o
  -4   7  14       27.54       60.55     18.13 o
  -3   7  14       17.80       23.72     14.43 o
  -2   7  14      486.38      463.15     29.05 o
  -1   7  14      184.54      179.20     15.57 o
   0   7  14      295.82      355.73     42.18 o
   1   7  14      215.10      235.13     32.29 o
   2   7  14      433.96      418.02     31.29 o
   3   7  14       18.46       32.91     17.25 o
   4   7  14       33.32       32.01     29.66 o
   5   7  14        8.74        4.80     32.92 o
   6   7  14       53.70       67.95     35.26 o
  -5   8  14       48.14       11.29     25.29 o
  -4   8  14      179.57      206.07     24.58 o
  -3   8  14       20.13       38.29     28.35 o
  -2   8  14      126.71       91.84     26.35 o
  -1   8  14        3.38      -13.72     26.18 o
   0   8  14       38.78       23.83     29.55 o
   1   8  14        2.31       -0.34     26.40 o
   2   8  14       96.32       47.38     28.46 o
   3   8  14       15.17       15.26     32.29 o
   4   8  14      200.63      187.17     41.61 o
   5   8  14       53.85       28.06     33.21 o
  -1   9  14      126.12       94.82     36.75 o
   0   9  14       84.07       75.61     35.15 o
   1   9  14      155.41      106.48     37.89 o
   2   9  14       97.99       76.24     34.18 o
   3   9  14       47.48       94.36     38.75 o
   1   0  15     3603.08     3421.29    106.78 o
   2   0  15        0.23       15.38      5.75 o
   3   0  15      610.70      642.72     22.58 o
   4   0  15      541.79      531.99     23.54 o
   5   0  15      791.66      724.29     30.59 o
   6   0  15        3.12        2.79      9.89 o
   7   0  15       33.05       23.74     13.91 o
   8   0  15        6.00       11.18     17.42 o
   9   0  15       62.90       38.32     19.33 o
  -9   1  15       19.96       10.72     19.25 o
  -8   1  15        8.49       -5.68     20.39 o
  -7   1  15      194.00      211.82     17.90 o
  -6   1  15       70.89       89.61     13.83 o
  -5   1  15      850.82      815.10     28.42 o
  -4   1  15      520.46      487.91     21.61 o
  -3   1  15     2404.42     2251.27     82.20 o
  -2   1  15     1544.17     1590.55     59.50 o
  -1   1  15     2346.99     2313.73    102.53 o
   0   1  15     1789.65     2078.33     65.62 o
   1   1  15     2276.95     2307.81     72.62 o
   2   1  15     1655.91     1679.83     71.98 o
   3   1  15     2352.97     2268.29     70.96 o
   4   1  15      443.88      434.47     17.71 o
   5   1  15      794.18      741.66     33.05 o
   6   1  15       73.26       88.33     11.45 o
   7   1  15      239.39      238.61     15.80 o
   8   1  15       13.01        9.25     17.06 o
   9   1  15       21.40       23.42     19.67 o
  -9   2  15       21.62       15.72     21.18 o
  -8   2  15      110.94      119.58     18.28 o
  -7   2  15       93.09       72.51     16.73 o
  -6   2  15      458.46      492.94     24.78 o
  -5   2  15      146.16      151.19     13.90 o
  -4   2  15      523.54      535.81     20.10 o
  -3   2  15       18.57       28.57      9.94 o
  -2   2  15     6723.44     6900.29    263.02 o
  -1   2  15     1163.42     1182.94     51.46 o
   0   2  15     3874.75     3797.72    118.59 o
   1   2  15     1032.00     1096.20     32.28 o
   2   2  15     7611.85     7774.87    228.17 o
   3   2  15       34.34       38.64      6.33 o
   4   2  15      440.72      439.99     18.44 o
   5   2  15      173.71      184.78     13.72 o
   6   2  15      417.89      435.79     23.88 o
   7   2  15       82.86       80.32     13.06 o
   8   2  15      144.74      156.16     16.15 o
   9   2  15       24.65       33.09     20.14 o
  -8   3  15       30.47       60.71     31.44 o
  -7   3  15       46.85       57.87     20.15 o
  -6   3  15       34.27       39.09     14.11 o
  -5   3  15      400.42      350.59     20.02 o
  -4   3  15      567.98      539.20     30.53 o
  -3   3  15      143.62      154.03     25.86 o
  -2   3  15       65.43       54.12      9.81 o
  -1   3  15      134.59      126.95      9.61 o
   0   3  15       55.96       58.42      5.67 o
   1   3  15      157.91      160.54      7.04 o
   2   3  15       50.63       48.65      6.37 o
   3   3  15      153.11      172.69     17.60 o
   4   3  15      584.19      550.79     21.10 o
   5   3  15      379.71      367.49     19.60 o
   6   3  15       20.68       24.50     12.88 o
   7   3  15       50.26       54.64     13.25 o
   8   3  15       26.18       44.45     16.63 o
  -8   4  15       16.84       45.66     19.82 o
  -7   4  15      114.29      114.68     18.63 o
  -6   4  15      577.77      589.66     30.91 o
  -5   4  15       56.42       97.38     16.89 o
  -4   4  15      324.85      305.31     23.09 o
  -3   4  15       86.00       82.54     12.21 o
  -2   4  15     1811.50     1742.65     71.18 o
  -1   4  15      264.90      280.82     14.47 o
   0   4  15     1727.46     1556.35     50.00 o
   1   4  15      265.60      275.30     12.56 o
   2   4  15     1484.15     1410.76     57.83 o
   3   4  15       74.42       90.96      8.29 o
   4   4  15      417.66      410.73     19.74 o
   5   4  15       42.99       51.52     12.38 o
   6   4  15      650.89      656.69     30.37 o
   7   4  15      120.93      142.32     19.29 o
   8   4  15        6.73      -11.23     18.13 o
  -8   5  15        5.24      -13.14     33.26 o
  -7   5  15      143.01      167.35     32.81 o
  -6   5  15       62.60       63.47     19.52 o
  -5   5  15      242.20      231.79     21.77 o
  -4   5  15      191.94      184.73     18.95 o
  -3   5  15     2072.52     1897.09    110.62 o
  -2   5  15      204.22      202.68     15.87 o
  -1   5  15      924.64      898.59     34.88 o
   0   5  15      126.78      194.52     17.66 o
   1   5  15      863.87      832.20     42.98 o
   2   5  15      193.96      188.78     14.59 o
   3   5  15     1884.05     1733.38     71.21 o
   4   5  15      206.96      204.75     19.34 o
   5   5  15      256.73      218.27     29.95 o
   6   5  15       57.10       46.92     25.15 o
   7   5  15      152.88      204.26     36.92 o
   8   5  15        4.43       13.72     30.29 o
  -7   6  15       11.86       43.89     23.65 o
  -6   6  15        3.85       23.31     28.38 o
  -5   6  15        8.31        7.43     18.15 o
  -4   6  15        9.61       13.42     16.14 o
  -3   6  15      113.07      135.30     40.46 o
  -2   6  15      187.24      183.03     12.38 o
  -1   6  15      268.46      270.80     14.68 o
   0   6  15      955.30     1013.36     43.07 o
   1   6  15      263.83      287.12     17.33 o
   2   6  15      198.30      180.71     19.01 o
   3   6  15       93.05       93.41     17.01 o
   4   6  15        5.48      -15.08     15.08 o
   5   6  15       10.44       28.21     18.14 o
   7   6  15        8.98       26.86     35.09 o
  -6   7  15       15.29       -2.06     21.15 o
  -5   7  15      143.09      163.95     24.86 o
  -4   7  15      188.24      171.49     18.22 o
  -3   7  15      271.93      245.97     17.34 o
  -2   7  15      186.10      193.08     19.64 o
  -1   7  15      309.19      343.34     20.45 o
   0   7  15        2.23       34.46     26.12 o
   1   7  15      326.15      382.07     39.72 o
   2   7  15      189.72      228.15     33.61 o
   3   7  15      204.88      185.40     22.31 o
   4   7  15      181.69      211.58     34.98 o
   5   7  15      158.51      149.57     34.81 o
   6   7  15       18.12       29.38     36.86 o
  -5   8  15        6.44       29.91     24.02 o
  -4   8  15      175.23      165.92     41.06 o
  -3   8  15       16.00       49.49     28.18 o
  -1   8  15        2.47      -12.17     26.00 o
   0   8  15      273.17      270.16     38.98 o
   1   8  15        0.80        3.71     26.98 o
   2   8  15      279.23      304.51     41.32 o
   3   8  15       19.26        4.57     28.86 o
   4   8  15      166.94      111.73     35.15 o
   5   8  15        4.52        9.66     37.15 o
  -1   9  15       20.16      -29.55     29.55 o
   0   9  15       12.63       31.78     31.83 o
   1   9  15       21.81       40.64     35.95 o
   2   9  15       51.01       64.70     33.72 o
   0   0  16     2154.12     2302.11    147.17 o
   1   0  16      752.66      641.00     21.58 o
   2   0  16     1531.70     1572.44     57.86 o
   3   0  16     3791.43     3743.90    116.19 o
   4   0  16      562.31      492.21     18.88 o
   5   0  16     1042.57     1020.74     40.90 o
   6   0  16      203.26      208.39     16.49 o
   7   0  16      309.00      312.54     21.21 o
   8   0  16       26.08       39.87     20.56 o
   9   0  16       75.50       95.82     21.01 o
  -9   1  16        7.58        8.10     19.81 o
  -8   1  16       29.96       40.80     16.31 o
  -7   1  16       76.55       81.53     15.68 o
  -6   1  16      522.57      523.83     26.73 o
  -5   1  16      161.46      183.63     11.07 o
  -4   1  16      510.59      463.94     21.62 o
  -3   1  16     1470.97     1500.72     55.61 o
  -2   1  16      264.14      290.06     15.98 o
  -1   1  16      122.79      109.94      9.06 o
   0   1  16     8977.15     9691.92    300.30 o
   1   1  16      167.14      163.09      8.28 o
   2   1  16      384.69      398.75     16.12 o
   3   1  16     1438.11     1488.80     47.85 o
   4   1  16      450.42      440.72     18.06 o
   5   1  16      132.49      123.68     13.19 o
   6   1  16      545.45      528.88     22.36 o
   7   1  16       96.15      120.96     13.22 o
   8   1  16       23.49       14.29     17.55 o
   9   1  16        7.97       -8.55     19.74 o
  -9   2  16       10.96       -3.57     20.73 o
  -8   2  16       49.02       59.99     19.33 o
  -7   2  16       41.33       39.13     16.31 o
  -6   2  16       31.97       41.93     14.41 o
  -5   2  16     1197.49     1145.45     45.28 o
  -4   2  16      679.16      690.45     33.60 o
  -3   2  16      183.17      192.75     16.99 o
  -2   2  16      128.16      145.94     10.39 o
  -1   2  16     1517.39     1607.17     63.88 o
   0   2  16      681.08      852.63     28.37 o
   1   2  16     1182.96     1322.80     39.99 o
   2   2  16      157.32      214.49     17.01 o
   3   2  16      317.89      318.57     12.66 o
   4   2  16      609.62      600.36     22.69 o
   5   2  16     1127.87     1108.96     44.65 o
   6   2  16       16.96       28.88     12.99 o
   7   2  16       51.61       38.96     12.73 o
   8   2  16       36.67       28.45     14.45 o
   9   2  16       17.23       -7.71     19.61 o
  -8   3  16      150.10      164.34     22.19 o
  -7   3  16      166.33      138.03     17.71 o
  -6   3  16       25.18       35.08     14.21 o
  -5   3  16      161.05      137.35     18.29 o
  -4   3  16     2560.94     2569.21    114.56 o
  -3   3  16      485.00      475.94     28.08 o
  -2   3  16     3290.18     3184.23    136.50 o
  -1   3  16      176.53      145.85      9.44 o
   0   3  16      781.53      700.86     23.68 o
   1   3  16      121.41      115.37      6.33 o
   2   3  16     3089.55     3011.35     95.89 o
   3   3  16      513.17      539.80     19.39 o
   4   3  16     2515.68     2511.39     79.74 o
   5   3  16      169.88      190.68     14.69 o
   6   3  16       34.54       17.41     13.12 o
   7   3  16      146.79      139.36     14.91 o
   8   3  16      165.03      165.98     17.23 o
  -8   4  16        5.58        0.76     19.04 o
  -7   4  16       16.96       35.31     17.45 o
  -6   4  16      152.17      167.82     22.20 o
  -5   4  16      777.21      717.79     40.70 o
  -4   4  16      754.82      768.83     39.15 o
  -3   4  16      278.17      268.68     21.23 o
  -2   4  16       72.47       86.73     12.31 o
  -1   4  16     1067.04     1040.46     39.01 o
   0   4  16      422.42      399.03     15.73 o
   1   4  16      971.31      969.74     39.43 o
   2   4  16      122.76      146.85     11.16 o
   3   4  16      381.64      355.66     17.42 o
   4   4  16      728.44      690.10     37.62 o
   5   4  16      751.51      736.09     31.95 o
   6   4  16      180.20      206.39     17.50 o
   7   4  16       12.82       14.32     23.29 o
   8   4  16        4.18       27.08     15.88 o
  -7   5  16       27.76       39.75     22.87 o
  -6   5  16       72.16       70.57     19.34 o
  -5   5  16      119.35      106.84     18.71 o
  -4   5  16      183.09      163.87     18.93 o
  -3   5  16      124.47      131.95     27.86 o
  -2   5  16      431.65      409.30     23.82 o
  -1   5  16      239.84      260.22     23.24 o
   0   5  16     2964.37     2831.57    126.54 o
   1   5  16      241.87      247.71     17.38 o
   2   5  16      325.05      317.60     24.06 o
   3   5  16      143.35      168.97     22.70 o
   4   5  16      192.48      211.56     20.63 o
   5   5  16      100.41       92.07     26.98 o
   6   5  16       81.22       84.93     27.49 o
   7   5  16       38.17       18.12     32.63 o
  -7   6  16       73.41       55.99     24.46 o
  -6   6  16       64.36       85.24     21.86 o
  -5   6  16      301.55      339.93     26.53 o
  -4   6  16       35.37       56.66     21.46 o
  -3   6  16      447.86      421.04     30.15 o
  -2   6  16       68.89       71.87     11.79 o
  -1   6  16     1065.55     1056.72     40.57 o
   0   6  16        8.49       16.90     15.12 o
   1   6  16      896.39      918.04     53.95 o
   2   6  16      101.83      108.94     16.44 o
   3   6  16      567.55      591.27     27.56 o
   4   6  16       57.34       39.80     17.38 o
   5   6  16      297.67      279.69     25.75 o
   6   6  16       55.63       89.56     34.29 o
   7   6  16       90.90      117.96     34.69 o
  -6   7  16       16.66      -21.45     21.55 o
  -5   7  16       90.64       90.50     20.75 o
  -4   7  16       59.75       65.85     18.15 o
  -3   7  16       72.01       83.97     14.34 o
  -2   7  16      281.96      246.84     20.63 o
  -1   7  16      327.55      354.48     25.85 o
   0   7  16        3.34       -5.37     23.03 o
   1   7  16      379.24      332.91     37.38 o
   2   7  16      209.97      189.98     31.26 o
   3   7  16       60.09       83.79     30.01 o
   4   7  16       74.98       47.27     30.69 o
   5   7  16       74.97      113.16     36.41 o
   6   7  16       14.93       -4.29     35.09 o
  -1   8  16       70.07       37.61     31.09 o
   0   8  16        6.96       -8.86     29.26 o
   1   8  16       79.97       61.90     31.89 o
   2   8  16       24.17       38.75     33.21 o
   3   8  16       27.37       -9.09     32.23 o
   4   8  16       37.55       57.90     36.81 o
  -1   9  16       41.47        7.43     31.15 o
   0   9  16      233.79      237.30     39.61 o
   1   9  16       37.96       38.41     35.83 o
   2   9  16      147.19      189.23     41.44 o
   1   0  17     2154.49     2199.39     69.30 o
   2   0  17       74.15       92.66      7.89 o
   3   0  17        7.87       35.50      7.50 o
   4   0  17      556.42      573.75     21.59 o
   5   0  17        1.32       10.25      9.99 o
   6   0  17       25.84       14.36      9.83 o
   7   0  17       10.60       -1.28     15.91 o
   8   0  17       50.60       57.71     18.43 o
   9   0  17       42.72       56.14     21.42 o
  -9   1  17       16.54       12.47     20.68 o
  -8   1  17      110.75      137.77     32.96 o
  -7   1  17      207.47      213.49     19.59 o
  -6   1  17      280.03      259.17     18.50 o
  -5   1  17      619.54      571.78     25.77 o
  -4   1  17     1610.40     1545.85     62.71 o
  -3   1  17     1185.35     1172.94     44.00 o
  -1   1  17     1272.78     1194.58     50.55 o
   0   1  17     9647.47    10128.26    313.87 o
   1   1  17     1532.24     1468.71     43.49 o
   2   1  17     1055.11     1081.60     35.26 o
   3   1  17     1157.12     1133.38     43.54 o
   4   1  17     1865.20     1759.88     53.79 o
   5   1  17      537.37      491.93     25.12 o
   6   1  17      200.11      219.57     17.20 o
   7   1  17      224.03      254.07     16.50 o
   8   1  17       93.71       64.89     18.76 o
   9   1  17        9.48       24.36     20.17 o
  -9   2  17       70.16       67.31     21.68 o
  -8   2  17       36.96       40.78     18.46 o
  -7   2  17      245.70      220.41     20.60 o
  -6   2  17      201.50      212.92     17.22 o
  -5   2  17      194.01      189.84     27.49 o
  -4   2  17      459.89      465.44     30.82 o
  -3   2  17     1513.30     1523.85     69.57 o
  -2   2  17     1594.62     1577.35     53.29 o
  -1   2  17     2121.06     2070.33     94.72 o
   0   2  17      450.67      541.31     19.25 o
   1   2  17     2174.67     2140.98     66.44 o
   2   2  17     1335.56     1315.18     45.71 o
   3   2  17     1502.06     1496.03     48.30 o
   4   2  17      633.94      615.60     21.40 o
   5   2  17      106.56       94.88     21.62 o
   6   2  17      141.45      154.51     16.65 o
   7   2  17      284.23      257.04     16.98 o
   8   2  17       30.59       30.29     14.62 o
   9   2  17       56.28       67.85     21.58 o
  -8   3  17        2.02        7.98     20.80 o
  -7   3  17        8.64       31.38     16.33 o
  -6   3  17       40.65       15.12     14.93 o
  -5   3  17      133.60      128.33     17.56 o
  -4   3  17      658.42      673.01     37.42 o
  -3   3  17      100.76       94.95     13.75 o
  -2   3  17      617.67      641.71     26.16 o
  -1   3  17      425.89      437.38     19.41 o
   0   3  17       69.47       75.26      6.79 o
   1   3  17      424.77      432.63     14.61 o
   2   3  17      589.50      616.28     22.34 o
   3   3  17      119.70      146.32      8.30 o
   4   3  17      709.31      711.74     25.65 o
   5   3  17      157.05      174.17     14.63 o
   6   3  17       47.28       24.64     16.95 o
   7   3  17        9.45       15.15     13.23 o
   8   3  17        3.10        3.21     15.18 o
  -8   4  17        7.46      -11.06     20.37 o
  -7   4  17      112.61      117.70     22.94 o
  -6   4  17      198.47      213.30     21.86 o
  -5   4  17      460.93      477.00     30.57 o
  -4   4  17      756.19      717.74     59.92 o
  -3   4  17      134.19      134.23     16.51 o
  -2   4  17     1452.50     1337.89     64.92 o
  -1   4  17      270.88      243.40     13.00 o
   0   4  17     2803.53     2761.71     86.75 o
   1   4  17      189.55      195.65     13.57 o
   2   4  17     1550.53     1446.14     53.38 o
   3   4  17      261.33      260.80     14.34 o
   4   4  17      620.73      597.76     53.15 o
   5   4  17      456.47      458.61     29.83 o
   6   4  17      203.99      209.79     21.93 o
   7   4  17       73.82       43.76     14.88 o
   8   4  17       17.95       11.57     24.21 o
  -7   5  17       61.17       70.25     23.66 o
  -6   5  17      129.74      131.42     22.08 o
  -5   5  17       20.28       28.88     29.29 o
  -4   5  17      245.10      233.92     20.49 o
  -3   5  17     1375.06     1370.35     66.19 o
  -2   5  17      913.95      835.07     44.11 o
  -1   5  17        1.69       15.41      8.18 o
   0   5  17      851.59      841.92     41.60 o
   1   5  17       38.53       57.72     19.72 o
   2   5  17     1061.07      938.88     36.83 o
   3   5  17     1422.98     1406.75     48.12 o
   4   5  17      202.32      185.36     20.66 o
   5   5  17       14.53       33.72     23.78 o
   6   5  17      127.35      123.74     29.66 o
   7   5  17       62.61       72.60     22.59 o
  -7   6  17        9.66        2.58     27.60 o
  -6   6  17        1.62       12.01     19.82 o
  -5   6  17       34.13       35.90     18.79 o
  -4   6  17        7.35       10.33     27.69 o
  -3   6  17       15.51        8.91     13.78 o
  -2   6  17      108.18      106.64     12.55 o
  -1   6  17       71.89       85.57     15.83 o
   0   6  17        9.04        3.49     22.35 o
   1   6  17       50.35       64.50     16.37 o
   2   6  17      106.56      108.72     21.40 o
   3   6  17       26.85       41.86     12.84 o
   4   6  17        8.43        3.53     26.86 o
   5   6  17       42.19       67.96     19.78 o
   6   6  17        2.80       19.26     32.12 o
   7   6  17        9.60       21.26     36.81 o
  -6   7  17       76.49       90.34     24.09 o
  -5   7  17      180.17      195.83     29.58 o
  -4   7  17       23.08       11.29     15.25 o
  -3   7  17       17.94       51.79     17.49 o
  -2   7  17       15.56       36.01     21.78 o
  -1   7  17      404.00      447.39     43.95 o
   0   7  17      223.70      170.49     29.03 o
   1   7  17      401.85      425.56     44.06 o
   2   7  17       15.96       40.92     27.55 o
   3   7  17       34.54       30.75     28.52 o
   4   7  17       31.39       46.07     31.78 o
   5   7  17      192.62      142.37     37.89 o
   6   7  17       89.12       92.42     39.09 o
  -1   8  17      176.94      184.60     36.63 o
   0   8  17       98.07      127.16     33.78 o
   1   8  17      156.97      192.55     37.09 o
   2   8  17      149.65      206.89     36.01 o
   3   8  17      264.02      268.67     41.55 o
   4   8  17        5.39       -9.32     34.52 o
  -1   9  17        1.47       30.92     36.69 o
   0   9  17       11.48       19.72     31.66 o
   1   9  17        1.40       42.64     36.18 o
   2   9  17       29.18       -7.72     36.35 o
   0   0  18      148.51      159.57     16.46 o
   1   0  18       40.82       39.58      7.41 o
   2   0  18     8095.12     7957.68    282.90 o
   3   0  18      510.26      468.99     20.93 o
   4   0  18      909.53      924.39     32.08 o
   5   0  18       87.27       99.79     12.40 o
   6   0  18      113.33      107.78     12.65 o
   7   0  18        1.96       12.29     15.12 o
   8   0  18      367.21      404.52     26.93 o
   9   0  18       58.94       38.22     21.21 o
  -9   1  18       16.17        4.88     20.07 o
  -8   1  18       19.26       16.62     18.32 o
  -7   1  18        2.69        5.01     15.34 o
  -6   1  18      366.54      350.98     21.69 o
  -5   1  18      507.69      520.05     27.89 o
  -4   1  18      103.46      105.79     14.40 o
  -3   1  18       47.10       46.38      8.32 o
  -2   1  18      413.43      428.28     18.31 o
  -1   1  18     4497.21     4648.84    162.77 o
   0   1  18     1545.72     1742.37     55.58 o
   1   1  18     4221.95     4396.92    140.45 o
   2   1  18      364.24      377.08     15.22 o
   3   1  18       13.60       17.42      7.86 o
   4   1  18       83.56      106.90      9.19 o
   5   1  18      468.33      487.88     24.45 o
   6   1  18      388.51      362.93     21.48 o
   7   1  18       10.50       21.39     12.65 o
   8   1  18       13.12       16.82     18.02 o
   9   1  18       21.43       21.19     19.74 o
  -8   2  18       37.96       21.04     19.44 o
  -7   2  18       53.43       79.55     16.34 o
  -6   2  18      453.24      439.14     24.44 o
  -5   2  18      467.45      461.04     23.47 o
  -4   2  18      301.65      285.07     18.69 o
  -3   2  18      520.89      572.87     25.46 o
  -2   2  18      739.71      715.56     28.65 o
  -1   2  18      242.55      239.49     14.89 o
   0   2  18     3154.25     3074.87     96.59 o
   1   2  18      183.66      211.27      9.13 o
   2   2  18      688.85      698.35     24.59 o
   3   2  18      570.79      632.19     25.46 o
   4   2  18      223.28      230.64     12.28 o
   5   2  18      389.92      411.53     22.35 o
   6   2  18      479.25      452.25     24.31 o
   7   2  18       36.59       24.18     13.34 o
   8   2  18       29.92       27.17     15.18 o
  -8   3  18        7.60       -2.57     19.06 o
  -7   3  18      349.27      355.90     25.00 o
  -6   3  18       14.35       31.25     15.13 o
  -5   3  18      128.20      127.62     18.84 o
  -4   3  18       45.26       44.02     14.05 o
  -3   3  18     2299.23     2200.09     93.67 o
  -2   3  18      384.69      374.06     20.18 o
  -1   3  18     2359.51     2271.46     84.87 o
   0   3  18      170.30      170.96      7.82 o
   1   3  18     2427.83     2357.24     65.66 o
   2   3  18      463.37      502.45     17.81 o
   3   3  18     2016.90     1986.18     65.63 o
   4   3  18       46.15       51.28      9.35 o
   5   3  18      263.14      256.54     16.15 o
   6   3  18       25.11        1.84     13.97 o
   7   3  18      343.87      402.49     20.99 o
   8   3  18        4.99        7.62     15.35 o
  -8   4  18        2.98      -15.93     22.67 o
  -7   4  18       68.60       39.01     21.17 o
  -6   4  18      117.98      109.31     20.44 o
  -5   4  18      160.23      171.87     19.74 o
  -4   4  18      121.57       96.09     16.72 o
  -3   4  18       94.26       77.80     13.71 o
  -2   4  18      175.56      195.20     17.52 o
  -1   4  18     1002.38     1009.35     39.16 o
   0   4  18     1460.89     1491.41     48.10 o
   1   4  18     1002.39     1022.31     40.21 o
   2   4  18      337.51      327.89     16.50 o
   3   4  18       82.98       80.17     11.10 o
   4   4  18       66.62       88.77     16.00 o
   5   4  18      177.18      139.74     27.55 o
   6   4  18      121.77      156.70     20.47 o
   7   4  18       61.62       79.52     21.84 o
   8   4  18        5.61       18.94     22.58 o
  -7   5  18       18.02       25.54     21.56 o
  -6   5  18       53.18       29.93     20.71 o
  -5   5  18      124.43      126.14     20.16 o
  -4   5  18       49.88       67.54     16.84 o
  -3   5  18      130.94      141.54     16.22 o
  -2   5  18      311.92      367.78     22.83 o
  -1   5  18      149.01      162.31     12.15 o
   0   5  18      721.03      711.55     53.04 o
   1   5  18      235.89      265.07     27.03 o
   2   5  18      258.54      306.01     19.21 o
   3   5  18      101.03      113.72     10.84 o
   4   5  18       77.29       96.92     17.90 o
   5   5  18       99.15       66.12     19.03 o
   6   5  18       33.98       59.84     28.92 o
   7   5  18       20.15      -27.55     29.43 o
  -6   6  18       94.81      111.17     22.91 o
  -5   6  18        9.23       12.91     18.91 o
  -4   6  18      449.57      497.64     32.63 o
  -3   6  18      286.52      301.03     28.18 o
  -2   6  18      869.09      898.66     45.67 o
  -1   6  18      309.58      334.49     24.87 o
   0   6  18      271.22      249.30     31.83 o
   1   6  18      379.89      417.36     29.95 o
   2   6  18      933.17      894.01     61.30 o
   3   6  18      291.53      277.45     19.59 o
   4   6  18      531.93      509.34     33.90 o
   5   6  18        5.37        1.06     18.90 o
   6   6  18       74.18       63.90     31.72 o
  -5   7  18       21.89       28.93     20.40 o
  -4   7  18       22.45       25.94     29.35 o
  -3   7  18      136.05      121.68     18.19 o
  -2   7  18       67.40       62.70     23.43 o
  -1   7  18      343.00      364.85     27.37 o
   0   7  18       10.93        1.89     26.52 o
   1   7  18      410.50      400.30     39.72 o
   2   7  18       61.85       65.73     28.40 o
   3   7  18      101.17       67.55     27.26 o
   4   7  18       21.75       27.55     30.63 o
   5   7  18       31.32       16.52     29.89 o
  -1   8  18       26.80       38.24     32.06 o
   0   8  18        0.71      -26.52     26.52 o
   1   8  18       19.96       52.18     32.12 o
   2   8  18       62.65       91.10     35.49 o
   3   8  18       42.64      105.56     35.03 o
   4   8  18       35.31       89.33     36.75 o
  -1   9  18      148.58      152.83     41.09 o
   0   9  18       26.98       62.70     34.23 o
   1   9  18      154.55      161.86     36.92 o
   1   0  19      557.78      638.42     21.76 o
   2   0  19      402.79      422.69     16.55 o
   3   0  19      874.51      825.19     32.85 o
   4   0  19     2053.07     1964.05     63.06 o
   5   0  19        0.01       -1.29     11.17 o
   6   0  19        9.25        7.41     13.67 o
   7   0  19        5.09       20.82     18.88 o
   8   0  19       11.52       21.97     19.15 o
   9   0  19        0.59        7.40     21.47 o
  -9   1  19       27.94       27.03     27.78 o
  -8   1  19       70.27       87.31     18.13 o
  -7   1  19      188.61      177.83     19.68 o
  -6   1  19      314.17      342.33     22.17 o
  -5   1  19      288.76      317.04     22.19 o
  -4   1  19     1248.18     1162.66     45.99 o
  -3   1  19      182.54      182.09     12.37 o
  -2   1  19      651.03      595.87     25.90 o
  -1   1  19      898.54      925.57     34.14 o
   0   1  19     3064.11     2966.72    108.12 o
   1   1  19      763.52      832.17     28.80 o
   2   1  19      692.89      645.06     21.98 o
   3   1  19      199.39      206.86     12.31 o
   4   1  19     1293.13     1202.80     39.59 o
   5   1  19      339.87      373.09     27.02 o
   6   1  19      398.34      421.21     22.68 o
   7   1  19      162.40      172.15     15.48 o
   8   1  19       54.15       36.38     18.98 o
   9   1  19       33.28       48.33     27.31 o
  -8   2  19       32.95       25.32     18.02 o
  -7   2  19       52.22       68.26     17.84 o
  -6   2  19      156.98      189.52     37.41 o
  -5   2  19      591.24      591.34     32.47 o
  -4   2  19      392.43      370.58     22.59 o
  -3   2  19     2225.83     2096.10     79.73 o
  -2   2  19      548.82      531.72     23.95 o
  -1   2  19     4598.33     4681.05    211.51 o
   0   2  19       73.69       88.74      8.46 o
   1   2  19     4738.61     4859.83    133.76 o
   2   2  19      595.88      584.40     20.69 o
   3   2  19     2363.78     2236.72     79.58 o
   4   2  19      316.32      297.92     14.69 o
   5   2  19      513.56      534.84     26.32 o
   6   2  19      166.27      178.66     16.98 o
   7   2  19       74.49       77.72     14.12 o
   8   2  19       42.34       22.79     15.17 o
  -8   3  19       19.93       30.03     26.45 o
  -7   3  19       63.37       77.81     20.29 o
  -6   3  19        0.10       -2.95     18.13 o
  -5   3  19      120.93      128.38     18.01 o
  -4   3  19       37.05       43.58     13.13 o
  -3   3  19      680.67      666.70     36.97 o
  -2   3  19     1194.91     1106.90     43.37 o
  -1   3  19      272.46      260.94     16.49 o
   0   3  19       17.78        3.85      5.92 o
   1   3  19      236.38      224.34      9.77 o
   2   3  19     1182.15     1131.97     37.36 o
   3   3  19      707.64      737.26     23.03 o
   4   3  19       35.99       42.01      9.31 o
   5   3  19      112.23      127.59     15.39 o
   6   3  19        0.16        6.87     17.57 o
   7   3  19       68.69       73.08     14.62 o
   8   3  19       18.26       23.69     23.40 o
  -8   4  19       13.41       14.27     25.01 o
  -7   4  19       57.26       61.39     23.05 o
  -6   4  19       68.77       67.24     20.75 o
  -5   4  19      489.67      545.14     33.62 o
  -4   4  19       55.63       84.46     34.29 o
  -3   4  19       20.85       28.83     13.00 o
  -2   4  19      338.71      318.66     20.59 o
  -1   4  19     1832.30     1698.94     52.33 o
   0   4  19      310.30      296.28     15.51 o
   1   4  19     1529.65     1488.15     61.12 o
   2   4  19      315.25      298.84     17.10 o
   3   4  19       24.15       38.28     10.29 o
   4   4  19       71.51       45.14     14.80 o
   5   4  19      560.04      523.52     48.92 o
   6   4  19       50.32       53.38     27.89 o
   7   4  19       45.57       62.87     31.26 o
   8   4  19       14.07       25.36     23.51 o
  -7   5  19       14.57       -4.26     21.59 o
  -6   5  19       28.36       31.39     21.35 o
  -5   5  19       31.41        8.74     17.91 o
  -4   5  19      475.01      457.33     30.05 o
  -3   5  19      163.28      159.99     17.02 o
  -2   5  19     1474.05     1456.71     53.95 o
  -1   5  19      384.78      339.74     23.44 o
   0   5  19      396.08      431.10     39.66 o
   1   5  19      480.95      437.28     25.80 o
   2   5  19     1389.22     1361.44     54.30 o
   3   5  19      139.07      141.67     11.72 o
   4   5  19      426.65      428.85     30.83 o
   5   5  19       32.66       41.99     20.26 o
   6   5  19       41.92       49.78     28.80 o
   7   5  19       16.37       48.47     31.26 o
  -6   6  19       12.03       34.00     22.36 o
  -5   6  19       52.67       41.28     19.88 o
  -4   6  19       25.49       26.03     17.54 o
  -3   6  19      128.02      129.54     20.43 o
  -2   6  19       96.43       99.94     15.48 o
  -1   6  19       70.05       65.81     15.59 o
   0   6  19       65.27       37.43     23.26 o
   1   6  19       65.35       53.72     22.06 o
   2   6  19       67.68       85.58     21.49 o
   3   6  19      127.50       93.99     16.67 o
   4   6  19       33.89       51.99     18.77 o
   5   6  19       52.87       68.72     20.88 o
   6   6  19       12.77       -0.43     21.65 o
  -5   7  19        0.84        0.52     30.35 o
  -4   7  19      242.03      276.48     24.92 o
  -3   7  19       65.77       59.10     24.98 o
  -2   7  19      108.85       95.33     25.38 o
  -1   7  19       42.75       30.29     16.68 o
   0   7  19      376.17      423.44     41.61 o
   1   7  19       36.87       46.98     28.52 o
   2   7  19       83.93       84.76     26.80 o
   3   7  19       63.19       30.52     30.06 o
   4   7  19      244.27      260.50     37.32 o
   5   7  19        0.63       -9.94     32.23 o
  -1   8  19      198.05      202.21     34.46 o
   0   8  19       91.70       65.84     29.26 o
   1   8  19      196.57      161.68     34.12 o
   2   8  19        3.97      -20.06     31.83 o
   3   8  19      223.89      228.15     40.18 o
   4   8  19       25.85       17.60     35.21 o
  -1   9  19       10.80       12.75     37.26 o
   0   9  19       19.40       62.01     34.12 o
   1   9  19       17.59       64.13     33.32 o
   0   0  20      408.14      408.87     31.32 o
   1   0  20      752.06      725.91     24.78 o
   2   0  20     2016.29     1882.22     59.74 o
   3   0  20     2432.07     2467.93     90.07 o
   4   0  20     1656.34     1560.13     58.90 o
   5   0  20      501.02      474.36     24.76 o
   6   0  20       16.45       39.59     13.89 o
   7   0  20      447.65      444.86     26.49 o
   8   0  20      263.62      269.11     38.25 o
  -8   1  20       26.15       13.16     19.53 o
  -7   1  20       30.25       66.14     17.44 o
  -6   1  20        8.93        7.56     13.43 o
  -5   1  20      400.14      372.61     22.18 o
  -4   1  20       90.21       97.77     10.77 o
  -3   1  20       55.20       65.56      9.73 o
  -2   1  20       38.44       28.93      7.77 o
  -1   1  20      614.97      558.02     25.80 o
   0   1  20       22.78       83.61     27.35 o
   1   1  20      712.17      672.06     21.89 o
   2   1  20       77.96       80.76      8.22 o
   3   1  20      101.16      111.61     10.30 o
   4   1  20       47.95       41.96     10.38 o
   5   1  20      457.04      431.32     18.99 o
   6   1  20       15.10       19.29     14.29 o
   7   1  20       24.18       61.83     13.65 o
   8   1  20       39.44       55.53     19.38 o
  -8   2  20       15.64      -15.23     18.79 o
  -7   2  20        8.21        1.93     17.22 o
  -6   2  20      427.18      425.28     24.81 o
  -5   2  20      315.67      310.14     23.47 o
  -4   2  20       81.33       75.60     14.70 o
  -3   2  20       45.02       62.31     10.19 o
  -2   2  20       10.52       12.42      8.20 o
  -1   2  20      290.43      311.98     22.55 o
   0   2  20     1474.54     1405.20     45.69 o
   1   2  20      399.60      436.55     18.11 o
   2   2  20       23.79       36.90      7.27 o
   3   2  20       20.33       40.58      7.45 o
   4   2  20      141.67      143.17     16.35 o
   5   2  20      271.45      314.35     18.78 o
   6   2  20      414.14      411.93     23.71 o
   7   2  20        3.62       17.49     13.93 o
   8   2  20       24.48       17.90     15.59 o
  -8   3  20       26.42       58.78     19.97 o
  -7   3  20      178.12      176.75     24.01 o
  -6   3  20      120.45      131.71     39.35 o
  -5   3  20       19.19       12.51     16.77 o
  -4   3  20      283.45      300.12     23.03 o
  -3   3  20     4243.58     4063.63    175.48 o
  -2   3  20     1995.31     1914.85     69.86 o
  -1   3  20      784.06      831.66     53.61 o
   0   3  20     1090.00     1117.79     37.26 o
   1   3  20      988.80      977.31     28.19 o
   2   3  20     1898.75     1860.73     60.48 o
   3   3  20     4085.27     3886.81    109.68 o
   4   3  20      334.84      330.82     15.88 o
   5   3  20       66.61       62.67     13.38 o
   6   3  20      105.80      128.76     16.28 o
   7   3  20      194.68      217.53     20.52 o
   8   3  20       21.89       33.09     16.14 o
  -8   4  20        0.54       -9.83     36.75 o
  -7   4  20       48.15       70.82     46.87 o
  -6   4  20       38.80       74.12     20.11 o
  -5   4  20      196.31      213.61     22.28 o
  -4   4  20       95.05       90.40     20.00 o
  -3   4  20      471.77      428.76     27.66 o
  -2   4  20       95.44       86.58     12.86 o
  -1   4  20      332.79      342.17     19.01 o
   0   4  20     1808.66     1720.70     63.90 o
   1   4  20      405.22      421.69     26.53 o
   2   4  20       52.51       46.45      9.99 o
   3   4  20      513.85      493.58     23.14 o
   4   4  20       73.68       64.79     19.40 o
   5   4  20      168.57      182.55     31.21 o
   6   4  20       40.04       35.78     28.58 o
   7   4  20       54.62       71.33     30.35 o
   8   4  20        0.87      -30.23     30.23 o
  -7   5  20       21.09       38.79     22.57 o
  -6   5  20       22.03       38.38     21.45 o
  -5   5  20      123.51      136.31     21.53 o
  -4   5  20      145.27      167.20     19.73 o
  -3   5  20       15.64       17.25     13.23 o
  -2   5  20      177.65      178.66     17.13 o
  -1   5  20      673.66      610.45     33.37 o
   0   5  20      351.85      350.63     33.95 o
   1   5  20      628.54      603.94     34.03 o
   2   5  20      189.11      208.85     15.39 o
   3   5  20        8.88       16.32     12.28 o
   4   5  20      128.45      145.61     20.28 o
   5   5  20      123.76      172.09     24.46 o
   6   5  20       31.65       19.37     29.32 o
   7   5  20       26.33       59.50     35.49 o
  -6   6  20       39.58       39.15     26.63 o
  -5   6  20      175.01      165.50     31.58 o
  -4   6  20       94.06      123.89     19.33 o
  -3   6  20      147.23      184.11     22.23 o
  -2   6  20      632.42      580.21     48.41 o
  -1   6  20      351.54      340.37     24.13 o
   0   6  20      117.71      130.37     24.75 o
   1   6  20      246.31      253.93     32.58 o
   2   6  20      643.81      591.07     36.36 o
   3   6  20      199.52      173.48     20.85 o
   4   6  20       68.86       76.36     24.89 o
   5   6  20      173.97      224.69     25.00 o
   6   6  20       47.49       33.78     23.15 o
  -5   7  20       43.85       37.27     21.86 o
  -4   7  20       72.25      101.03     21.26 o
  -3   7  20       20.14       81.67     28.29 o
  -2   7  20      145.83      222.50     30.63 o
  -1   7  20       90.21       93.58     18.92 o
   0   7  20      208.17      225.24     34.35 o
   1   7  20       99.10       75.50     27.03 o
   2   7  20      184.26      203.41     36.52 o
   3   7  20       21.93       25.89     30.06 o
   4   7  20       47.05       18.92     32.52 o
   5   7  20       45.73       71.90     24.61 o
  -1   8  20       40.93       66.58     30.58 o
   0   8  20       45.60       51.95     33.15 o
   1   8  20       44.88       53.04     33.38 o
   2   8  20       61.18      117.51     36.23 o
   3   8  20        4.05       77.27     35.15 o
   4   8  20       21.36       30.35     36.58 o
   1   0  21      325.44      350.55     13.88 o
   2   0  21      591.05      545.86     19.93 o
   3   0  21      104.38      143.69     11.61 o
   4   0  21      279.75      286.35     16.43 o
   5   0  21       13.56       18.85     11.85 o
   6   0  21        3.43      -11.59     14.32 o
   7   0  21        0.34       21.20     17.15 o
   8   0  21      102.52      106.52     19.61 o
  -8   1  21        3.17      -13.97     18.13 o
  -7   1  21      657.31      619.41     31.66 o
  -6   1  21       61.19       74.44     15.22 o
  -5   1  21      643.46      634.22     39.28 o
  -4   1  21      232.67      199.45     15.95 o
  -3   1  21      671.06      654.24     28.77 o
  -2   1  21       47.29       59.51      9.18 o
  -1   1  21     1254.10     1121.27     41.42 o
   0   1  21      861.34      808.38     32.47 o
   1   1  21     1090.39     1026.61     40.73 o
   2   1  21       91.77      104.02      9.81 o
   3   1  21      746.28      731.20     29.06 o
   4   1  21      201.75      192.11     13.49 o
   5   1  21      725.66      774.77     27.59 o
   6   1  21       79.89       75.67     15.47 o
   7   1  21      594.70      553.05     30.96 o
   8   1  21        4.00       -0.76     18.82 o
  -8   2  21       29.56       50.18     19.13 o
  -7   2  21       64.37       72.00     17.49 o
  -6   2  21       98.51      111.39     23.89 o
  -5   2  21      313.58      312.22     31.23 o
  -4   2  21     1111.98     1058.92     48.15 o
  -3   2  21      327.97      326.46     18.61 o
  -2   2  21     3124.59     2987.94    114.28 o
  -1   2  21      252.69      255.96     16.98 o
   0   2  21     2381.94     2375.47     75.49 o
   1   2  21      215.71      233.91      9.94 o
   2   2  21     3460.30     3278.73     99.02 o
   3   2  21      397.92      389.26     16.08 o
   4   2  21      892.45      883.02     38.10 o
   5   2  21      338.69      364.96     20.34 o
   6   2  21      107.58      126.26     16.50 o
   7   2  21       52.18       82.61     14.34 o
   8   2  21       30.99       21.95     19.20 o
  -8   3  21       48.52       27.36     25.31 o
  -7   3  21       25.76       22.10     20.83 o
  -6   3  21       59.67       13.59     20.09 o
  -5   3  21      196.19      183.74     21.83 o
  -4   3  21      325.37      350.65     24.79 o
  -3   3  21       29.11       47.31     13.30 o
  -2   3  21       42.09       30.13      9.48 o
  -1   3  21      170.46      168.64     13.97 o
   0   3  21       40.63       27.12      6.90 o
   1   3  21      159.03      172.90      8.91 o
   2   3  21       53.58       68.61      8.11 o
   3   3  21       35.26       48.29      7.98 o
   4   3  21      346.67      359.37     19.53 o
   5   3  21      209.04      242.03     17.20 o
   6   3  21       77.16       67.49     15.66 o
   7   3  21       23.38       24.67     22.13 o
   8   3  21       37.61       40.22     16.66 o
  -7   4  21       44.63       57.78     24.00 o
  -6   4  21       84.02      129.00     22.86 o
  -5   4  21      252.87      255.09     23.49 o
  -4   4  21      291.30      281.57     26.40 o
  -3   4  21       11.44        5.34     12.28 o
  -2   4  21      511.02      519.11     33.01 o
  -1   4  21      910.71      874.76     37.01 o
   0   4  21     1380.93     1304.58     49.92 o
   1   4  21     1037.41      984.72     37.89 o
   2   4  21      428.00      432.67     22.59 o
   3   4  21        3.27        8.25     10.69 o
   4   4  21      366.65      383.75     61.15 o
   5   4  21      240.04      239.70     34.35 o
   6   4  21       53.75       97.39     31.32 o
   7   4  21       48.83       66.58     31.61 o
  -7   5  21      120.61      140.45     27.20 o
  -6   5  21       19.22      -17.67     20.70 o
  -5   5  21      296.68      287.54     26.19 o
  -4   5  21       18.20       19.61     16.58 o
  -3   5  21     1165.37     1117.71     51.70 o
  -2   5  21      422.86      420.19     26.10 o
  -1   5  21     1740.06     1647.88    120.88 o
   0   5  21        8.88       16.80     20.57 o
   1   5  21     2030.59     1965.34     85.55 o
   2   5  21      384.83      391.29     21.48 o
   3   5  21     1011.67      974.29     42.35 o
   4   5  21       14.01       25.85     17.59 o
   5   5  21      300.77      307.66     26.74 o
   6   5  21       17.14       21.79     21.21 o
   7   5  21      130.81      170.89     38.69 o
  -6   6  21       21.93      -15.07     30.49 o
  -5   6  21        7.49       -0.34     19.54 o
  -4   6  21       67.21       68.53     18.64 o
  -3   6  21      105.50      121.93     29.52 o
  -2   6  21       41.04       49.27     22.52 o
  -1   6  21       43.22       33.94     15.31 o
   0   6  21       34.90       13.95     24.00 o
   1   6  21       30.71       24.98     24.80 o
   2   6  21       44.02       30.63     15.82 o
   3   6  21       92.79       85.69     19.74 o
   4   6  21       78.81       74.34     20.06 o
   5   6  21       13.12       16.96     23.72 o
   6   6  21       17.83      -21.93     21.93 o
  -5   7  21       90.93      128.04     23.79 o
  -4   7  21       60.31       77.38     20.32 o
  -3   7  21       41.26       51.09     28.86 o
  -2   7  21        3.23       28.86     25.20 o
  -1   7  21      114.78      110.00     20.24 o
   0   7  21      262.51      295.42     38.18 o
   1   7  21       99.67      133.57     32.23 o
   2   7  21       11.33       25.03     30.01 o
   3   7  21       39.08       19.95     29.43 o
   4   7  21       46.16       15.72     32.69 o
   5   7  21      109.77      154.84     26.87 o
  -1   8  21        0.48       11.94     29.49 o
   0   8  21       95.84       72.93     34.35 o
   1   8  21        1.11      -21.72     27.83 o
   2   8  21      226.10      244.90     41.26 o
   3   8  21       43.86       40.12     34.18 o
   0   0  22     5942.42     5627.99    356.12 o
   1   0  22     3135.84     3031.65    110.89 o
   2   0  22      167.55      159.11     11.37 o
   3   0  22     3055.79     2859.41    104.23 o
   4   0  22       36.67       57.20     10.69 o
   5   0  22      727.30      636.39     36.23 o
   6   0  22      161.90      188.87     18.17 o
   7   0  22      131.66      138.05     18.99 o
   8   0  22        3.47      -15.04     19.52 o
  -8   1  22       14.40       27.01     20.30 o
  -7   1  22        2.88        8.60     17.16 o
  -6   1  22      307.92      326.69     22.15 o
  -5   1  22      149.98      195.31     20.68 o
  -4   1  22        4.79       -4.50     10.04 o
  -3   1  22      400.13      395.86     19.87 o
  -2   1  22      265.54      267.79     14.69 o
  -1   1  22      366.58      362.78     18.71 o
   0   1  22     1938.61     1772.14     66.10 o
   1   1  22      419.07      403.70     17.92 o
   2   1  22      233.25      239.78     11.81 o
   3   1  22      361.86      364.25     15.90 o
   4   1  22        6.70       20.12     10.16 o
   5   1  22      170.46      204.58     13.60 o
   6   1  22      308.77      346.40     22.32 o
   7   1  22        7.82        5.01     16.19 o
   8   1  22       11.79        3.38     18.51 o
  -8   2  22       30.27       20.09     21.00 o
  -7   2  22       21.75       19.29     19.83 o
  -6   2  22      116.51      107.74     20.79 o
  -5   2  22      524.56      505.39     34.21 o
  -4   2  22      285.84      293.79     23.72 o
  -3   2  22       28.03       29.77     10.03 o
  -2   2  22       76.77       79.12     15.29 o
  -1   2  22      883.94      802.54     41.38 o
   0   2  22        0.14       18.31      6.67 o
   1   2  22      965.50      852.98     25.68 o
   2   2  22       65.97       79.72      9.19 o
   3   2  22        3.67       18.69      8.09 o
   4   2  22      335.32      355.64     18.87 o
   5   2  22      574.04      607.79     28.27 o
   6   2  22       97.77       90.96     16.32 o
   7   2  22       10.05        6.78     18.63 o
   8   2  22       40.91       60.55     20.18 o
  -8   3  22       76.56      119.41     27.36 o
  -7   3  22       30.04       27.67     22.53 o
  -6   3  22      230.49      269.33     25.30 o
  -5   3  22      117.00      127.65     18.41 o
  -4   3  22      782.74      747.85     41.20 o
  -3   3  22      150.33      171.07     16.14 o
  -2   3  22     2175.31     2008.46     72.59 o
  -1   3  22      304.02      285.18     20.25 o
   0   3  22      904.18      891.00     30.99 o
   1   3  22      297.33      308.36     13.79 o
   2   3  22     2014.81     1911.50     62.54 o
   3   3  22      119.94      134.89      9.69 o
   4   3  22      777.97      775.06     28.30 o
   5   3  22      126.58      158.72     18.71 o
   6   3  22      184.90      205.04     22.03 o
   7   3  22       22.43       16.24     17.84 o
   8   3  22       68.30      109.93     18.32 o
  -7   4  22       56.51       66.55     22.39 o
  -6   4  22       40.31       68.07     21.82 o
  -5   4  22      303.24      296.07     27.75 o
  -4   4  22        4.02        9.05     16.40 o
  -3   4  22       60.65       84.66     15.54 o
  -2   4  22      166.49      192.27     30.01 o
  -1   4  22      619.12      625.67     27.51 o
   0   4  22      207.33      227.80     18.59 o
   1   4  22      621.69      663.36     28.71 o
   2   4  22      183.73      214.15     17.34 o
   3   4  22       95.11      119.63     13.21 o
   4   4  22        4.49        5.05     12.40 o
   5   4  22      290.68      308.22     25.67 o
   6   4  22       45.04       34.75     30.29 o
   7   4  22       67.83       61.61     33.49 o
  -7   5  22        3.79        2.43     24.51 o
  -6   5  22       52.99       44.81     30.09 o
  -5   5  22       59.54       45.40     19.77 o
  -4   5  22      288.67      288.18     23.89 o
  -3   5  22        2.69       33.57     15.44 o
  -2   5  22       60.98       26.33     13.66 o
  -1   5  22      121.68      138.31     25.78 o
   0   5  22     1097.48     1109.68     77.84 o
   1   5  22      108.20      141.84     16.85 o
   2   5  22       81.36       71.30     12.73 o
   3   5  22        5.98       19.08     19.72 o
   4   5  22      261.60      265.03     23.88 o
   5   5  22       50.46       54.34     20.48 o
   6   5  22       63.67       99.21     23.06 o
   7   5  22        1.60       39.44     35.55 o
  -6   6  22       49.45       60.78     23.74 o
  -5   6  22       62.86       75.63     22.06 o
  -4   6  22       71.28       85.34     25.46 o
  -3   6  22      734.60      729.10     40.71 o
  -2   6  22       55.71       33.43     24.46 o
  -1   6  22      520.49      511.21     31.74 o
   0   6  22       33.38       22.63     23.89 o
   1   6  22      414.07      416.76     43.66 o
   2   6  22       40.21        7.83     24.35 o
   3   6  22      771.10      711.97     59.32 o
   4   6  22       80.76       90.36     20.00 o
   5   6  22       74.30       97.15     22.75 o
   6   6  22       46.76       37.62     24.61 o
  -5   7  22        4.71        8.92     28.49 o
  -4   7  22       30.94       27.72     30.18 o
  -3   7  22       49.85       51.84     29.38 o
  -2   7  22       90.35       69.61     27.03 o
  -1   7  22      140.34      171.93     21.68 o
   0   7  22      197.76      177.74     33.26 o
   1   7  22      151.42      107.10     31.89 o
   2   7  22      112.95      111.22     29.20 o
   3   7  22       39.84       -1.89     26.18 o
   4   7  22       35.40       82.93     33.26 o
   5   7  22       10.23       12.58     32.81 o
  -3   8  22        9.69       10.40     29.38 o
  -2   8  22       22.23       22.80     27.20 o
  -1   8  22       66.51       69.78     28.63 o
   0   8  22        3.81      -19.79     19.79 o
   1   8  22       84.57       53.04     33.83 o
   2   8  22       20.09       29.09     34.12 o
   3   8  22       20.68        3.49     34.18 o
   1   0  23      544.92      531.10     23.12 o
   2   0  23       77.27       62.50      9.55 o
   3   0  23      351.91      408.13     20.80 o
   4   0  23      315.85      319.33     18.37 o
   5   0  23      338.61      348.69     25.51 o
   6   0  23       69.38       50.29     19.47 o
   7   0  23       44.05       69.84     18.42 o
   8   0  23        0.77       -0.53     19.92 o
  -8   1  23       73.25       94.06     22.06 o
  -7   1  23      107.84      130.74     19.61 o
  -6   1  23      152.87      167.29     22.37 o
  -5   1  23      101.29       84.45     20.12 o
  -4   1  23      501.54      513.80     26.43 o
  -3   1  23     1577.63     1517.98     60.45 o
  -2   1  23     1935.15     1844.71     67.18 o
  -1   1  23     1296.38     1196.23     44.87 o
   0   1  23        7.39       37.56      9.49 o
   1   1  23     1226.80     1109.32     43.79 o
   2   1  23     1805.38     1771.73     57.71 o
   3   1  23     1700.27     1656.54     52.01 o
   4   1  23      618.72      644.56     26.93 o
   5   1  23      169.88      200.39     15.19 o
   6   1  23      152.80      160.80     17.65 o
   7   1  23       95.59       82.95     18.14 o
   8   1  23       59.20       62.72     20.84 o
  -8   2  23       78.99       58.51     24.39 o
  -7   2  23      183.34      194.73     26.72 o
  -6   2  23      143.89      144.99     24.78 o
  -5   2  23      357.54      386.02     26.63 o
  -4   2  23      331.33      341.27     22.38 o
  -3   2  23      349.50      345.54     23.22 o
  -2   2  23     1380.43     1279.52     52.46 o
  -1   2  23     1173.19     1134.12     55.61 o
   0   2  23      161.64      142.91      9.24 o
   1   2  23     1193.95     1189.26     34.84 o
   2   2  23     1498.27     1459.70     45.49 o
   3   2  23      463.97      458.00     17.73 o
   4   2  23      262.55      280.22     17.33 o
   5   2  23      295.28      313.45     25.90 o
   6   2  23      129.38      113.36     17.73 o
   7   2  23      226.47      265.72     22.33 o
   8   2  23       76.23       72.43     20.95 o
  -8   3  23       14.26       26.30     24.40 o
  -7   3  23        2.94       36.32     22.03 o
  -6   3  23       39.51       50.05     23.49 o
  -5   3  23        4.97        1.87     17.60 o
  -4   3  23      208.91      248.28     33.49 o
  -3   3  23       93.90      112.33     14.97 o
  -2   3  23      805.66      772.96     31.48 o
  -1   3  23      303.91      304.23     23.46 o
   0   3  23        0.77       16.42      7.42 o
   1   3  23      303.61      310.55     14.25 o
   2   3  23      745.72      724.91     27.12 o
   3   3  23       94.60      101.11     11.57 o
   4   3  23      241.22      246.60     17.74 o
   5   3  23        3.41        4.84     16.63 o
   6   3  23       46.64       60.25     25.75 o
   7   3  23        2.81      -15.96     17.60 o
   8   3  23       11.73        2.30     16.90 o
  -7   4  23       33.21       53.84     22.91 o
  -6   4  23      204.53      193.98     24.20 o
  -5   4  23        8.88        7.13     17.75 o
  -4   4  23       98.14      104.88     18.30 o
  -3   4  23      278.23      301.16     39.12 o
  -2   4  23      323.87      325.26     21.46 o
  -1   4  23     1382.81     1341.25     81.36 o
   0   4  23       12.66        9.01     12.95 o
   1   4  23     1250.07     1217.46     49.49 o
   2   4  23      301.34      316.46     18.46 o
   3   4  23      352.06      386.73     20.27 o
   4   4  23      132.22      177.48     15.76 o
   5   4  23        0.93        8.04     18.06 o
   6   4  23      193.92      190.55     33.49 o
   7   4  23       24.82        8.63     33.83 o
  -6   5  23       84.70       61.50     22.15 o
  -5   5  23       16.44       12.59     20.04 o
  -4   5  23      255.46      265.48     28.09 o
  -3   5  23      478.38      474.91     30.12 o
  -2   5  23      176.56      197.01     18.40 o
  -1   5  23      470.44      432.82     38.86 o
   0   5  23      232.75      276.16     21.98 o
   1   5  23      406.49      406.73     26.73 o
   2   5  23      209.04      225.96     17.01 o
   3   5  23      458.72      461.60     24.44 o
   4   5  23      201.49      188.75     23.10 o
   5   5  23       19.33       42.22     20.32 o
   6   5  23       90.43      118.84     34.26 o
  -6   6  23        4.30       -9.65     22.99 o
  -5   6  23       17.77       51.16     28.29 o
  -4   6  23       52.55       19.03     21.40 o
  -3   6  23      245.77      218.51     21.76 o
  -2   6  23      153.63      178.32     28.29 o
  -1   6  23      103.07      129.48     18.39 o
   0   6  23       54.05       10.97     21.95 o
   1   6  23       77.97       40.92     26.75 o
   2   6  23      142.52      107.33     26.98 o
   3   6  23      253.34      236.71     24.70 o
   4   6  23       59.91       51.36     20.69 o
   5   6  23       20.25       37.74     22.37 o
   6   6  23        3.72       37.23     24.20 o
  -4   7  23       57.90      102.87     32.52 o
  -3   7  23       11.56       42.64     27.38 o
  -2   7  23       63.39       41.26     26.75 o
  -1   7  23      172.65      183.21     22.83 o
   0   7  23        2.27       13.83     28.92 o
   1   7  23      175.02      189.35     34.23 o
   2   7  23       63.61       44.81     30.46 o
   3   7  23       12.50      -25.72     25.72 o
   4   7  23       65.70       76.24     33.38 o
  -3   8  23       17.70      -17.37     29.32 o
  -2   8  23      105.22      105.96     31.95 o
  -1   8  23      138.34      130.59     23.59 o
   0   8  23       24.92       19.07     21.88 o
   1   8  23      143.30      163.46     37.21 o
   2   8  23      110.42      129.91     34.23 o
   3   8  23       27.78       68.53     37.49 o
   0   0  24     4063.77     4231.92    269.36 o
   1   0  24      929.14      839.44     34.16 o
   2   0  24      901.30      899.60     36.13 o
   3   0  24     1495.79     1373.10     52.71 o
   4   0  24      697.36      748.23     32.32 o
   5   0  24       40.79       46.74     12.57 o
   6   0  24      120.44      121.51     20.36 o
   7   0  24        0.43       11.53     18.31 o
   8   0  24       37.41       35.50     27.04 o
  -8   1  24       44.47       26.07     20.43 o
  -7   1  24      123.71      113.06     22.81 o
  -6   1  24      157.21      161.61     21.14 o
  -5   1  24      105.75       97.77     18.83 o
  -4   1  24      174.31      193.58     14.88 o
  -3   1  24      378.63      385.82     21.03 o
  -2   1  24      385.59      386.22     18.61 o
  -1   1  24      685.99      682.99     32.35 o
   0   1  24      102.57       95.34     10.20 o
   1   1  24      840.43      876.14     27.58 o
   2   1  24      364.94      359.66     16.18 o
   3   1  24      420.52      403.50     20.43 o
   4   1  24      144.00      170.23     16.78 o
   5   1  24      139.52      128.32     14.06 o
   6   1  24      186.54      199.04     18.45 o
   7   1  24      109.68      125.03     19.10 o
   8   1  24       38.27       75.79     26.03 o
  -8   2  24       36.35       42.96     26.00 o
  -7   2  24       28.45       31.16     21.65 o
  -6   2  24       20.03       67.36     19.55 o
  -5   2  24      143.54      121.27     18.85 o
  -4   2  24       82.49       74.70     22.38 o
  -3   2  24      424.06      389.98     22.05 o
  -2   2  24      423.51      419.02     22.58 o
  -1   2  24      713.90      703.44     35.69 o
   0   2  24       31.20       30.97      8.57 o
   1   2  24      711.61      692.39     22.31 o
   2   2  24      531.58      557.07     20.07 o
   3   2  24      479.88      468.41     18.78 o
   4   2  24       48.30       41.78      9.45 o
   5   2  24      128.57      107.41     21.12 o
   6   2  24       30.56       44.26     15.84 o
   7   2  24       39.89       31.49     18.21 o
   8   2  24       36.32       61.76     21.32 o
  -7   3  24       60.17       71.90     24.55 o
  -6   3  24        9.15       22.92     20.63 o
  -5   3  24      317.67      325.22     48.78 o
  -4   3  24      434.31      388.28     27.59 o
  -3   3  24     1258.25     1243.09     51.11 o
  -2   3  24      324.14      347.88     18.45 o
  -1   3  24     1586.06     1607.01     71.77 o
   0   3  24      372.51      349.30     15.82 o
   1   3  24     1514.83     1508.10     50.31 o
   2   3  24      271.54      296.53     15.34 o
   3   3  24     1403.73     1342.04     39.14 o
   4   3  24      451.22      419.82     19.31 o
   5   3  24      335.16      354.84     26.87 o
   6   3  24        3.99       23.88     17.26 o
   7   3  24       67.56       71.27     19.05 o
  -7   4  24        8.88      -23.98     23.98 o
  -6   4  24       43.70       41.03     21.84 o
  -5   4  24       33.55       36.23     17.69 o
  -4   4  24      382.36      344.95     30.81 o
  -3   4  24      294.59      286.65     22.46 o
  -2   4  24       80.67       94.60     13.55 o
  -1   4  24      350.39      348.25     25.26 o
   0   4  24     1132.46     1011.44     50.01 o
   1   4  24      370.86      382.04     20.30 o
   2   4  24       28.29       35.45     11.87 o
   3   4  24      279.56      300.75     31.86 o
   4   4  24      314.89      302.56     20.29 o
   5   4  24       38.71       46.15     19.01 o
   6   4  24       57.16       57.61     31.61 o
   7   4  24        7.03       39.66     35.55 o
  -6   5  24       34.96       22.86     21.49 o
  -5   5  24       45.86       45.41     19.85 o
  -4   5  24      159.18      138.19     20.95 o
  -3   5  24       60.72       45.81     16.97 o
  -2   5  24      120.32      105.66     19.49 o
  -1   5  24       26.45       20.98     19.49 o
   0   5  24      184.40      206.52     19.58 o
   1   5  24       34.51       45.68     15.36 o
   2   5  24      163.97      181.20     29.05 o
   3   5  24       43.07       58.79     13.67 o
   4   5  24      140.84      164.06     20.98 o
   5   5  24       45.32       42.33     21.09 o
   6   5  24       31.36       52.63     22.96 o
  -5   6  24       34.17       16.99     22.26 o
  -4   6  24      142.27      149.66     32.41 o
  -3   6  24        3.58       22.63     16.64 o
  -2   6  24      510.65      529.75     45.32 o
  -1   6  24       67.35       56.22     18.19 o
   0   6  24      230.23      237.70     33.26 o
   1   6  24       65.31       54.64     26.63 o
   2   6  24      450.92      383.09     42.98 o
   3   6  24        1.69        0.52     19.18 o
   4   6  24      150.97      157.45     24.06 o
   5   6  24       49.20       70.04     23.39 o
  -4   7  24        5.43        0.69     30.75 o
  -3   7  24       36.37      105.90     30.98 o
  -2   7  24       24.68        4.97     26.86 o
  -1   7  24      318.31      284.40     27.38 o
   0   7  24        0.02      -16.75     28.46 o
   1   7  24      365.29      337.31     40.52 o
   2   7  24       24.77      -23.26     29.20 o
   3   7  24       59.64       59.44     31.55 o
   4   7  24        6.23       11.89     32.86 o
  -2   8  24       23.01       26.00     32.01 o
  -1   8  24       90.91       74.51     23.83 o
   0   8  24        8.47       -9.42     21.67 o
   1   8  24       95.11       81.67     35.15 o
   2   8  24       29.77       45.21     36.12 o
   1   0  25        0.09       14.03     12.27 o
   2   0  25       16.01       29.03     10.95 o
   3   0  25       54.73       68.52     11.72 o
   4   0  25        4.71       10.07     11.67 o
   5   0  25      127.44      161.43     22.05 o
   6   0  25       13.16       -2.02     19.05 o
   7   0  25      195.23      205.82     24.41 o
   8   0  25        0.23      -13.88     26.43 o
  -8   1  25        8.18        2.17     25.13 o
  -7   1  25       51.90       31.18     23.63 o
  -6   1  25      283.79      321.29     26.77 o
  -5   1  25       84.52      105.05     18.62 o
  -4   1  25      703.01      689.42     34.29 o
  -3   1  25      133.20      145.55     13.91 o
  -2   1  25     1257.20     1176.22     41.29 o
  -1   1  25      126.71      128.16     11.27 o
   0   1  25      684.46      712.37     30.31 o
   1   1  25      106.25      121.84     10.26 o
   2   1  25      940.58      907.50     40.78 o
   3   1  25      130.12      160.35     13.07 o
   4   1  25      966.48      918.71     34.53 o
   5   1  25      101.63       96.62     13.99 o
   6   1  25      222.72      233.10     42.35 o
   7   1  25       53.85       90.23     18.64 o
   8   1  25       10.91        2.18     20.82 o
  -8   2  25       13.85       13.68     33.26 o
  -7   2  25      102.66      100.80     23.91 o
  -6   2  25        9.47        5.05     17.91 o
  -5   2  25      511.83      481.29     32.38 o
  -4   2  25      286.16      307.40     18.79 o
  -3   2  25      644.49      632.73     27.77 o
  -2   2  25      234.51      217.17     15.64 o
  -1   2  25     2489.53     2407.14    117.83 o
   0   2  25      764.26      721.49     30.63 o
   1   2  25     2822.42     2705.13     74.38 o
   2   2  25      256.07      272.14     13.26 o
   3   2  25      545.50      571.09     23.00 o
   4   2  25      269.41      284.39     22.56 o
   5   2  25      537.61      522.90     33.48 o
   6   2  25        6.72       -1.54     17.54 o
   7   2  25      124.58      121.96     20.06 o
   8   2  25       16.58        1.13     20.01 o
  -7   3  25        7.60       22.44     22.76 o
  -6   3  25        9.91       17.13     21.01 o
  -5   3  25       60.87       85.07     19.98 o
  -4   3  25       17.11       26.14     16.51 o
  -3   3  25      365.49      368.97     19.81 o
  -2   3  25       66.45       72.64     11.71 o
  -1   3  25      219.88      207.01     27.12 o
   0   3  25       25.11       42.98      8.41 o
   1   3  25      193.90      195.62     11.77 o
   2   3  25       66.06       76.79      9.85 o
   3   3  25      337.74      327.53     14.80 o
   4   3  25       20.18       11.61     10.54 o
   5   3  25       64.88       82.57     14.59 o
   6   3  25        9.12       -6.23     19.03 o
   7   3  25        4.44       35.14     19.73 o
  -7   4  25       19.08       33.25     25.56 o
  -6   4  25       61.90       52.83     22.77 o
  -5   4  25       65.58       71.69     22.72 o
  -4   4  25        3.17       34.19     17.54 o
  -3   4  25      603.70      582.99     35.66 o
  -2   4  25      621.46      631.98     29.43 o
  -1   4  25      298.84      263.61     19.29 o
   0   4  25       25.78       32.66     14.26 o
   1   4  25      218.40      212.32     16.64 o
   2   4  25      629.10      645.77     29.36 o
   3   4  25      627.97      548.02     27.38 o
   4   4  25        3.34        6.77     13.28 o
   5   4  25       78.83       88.20     20.24 o
   6   4  25       53.11       81.28     26.60 o
   7   4  25       14.69       -4.86     35.55 o
  -6   5  25      108.80      142.34     25.40 o
  -5   5  25      182.08      208.41     42.58 o
  -4   5  25       90.69      128.30     20.40 o
  -3   5  25       86.99       74.81     18.00 o
  -2   5  25      493.21      491.61     30.14 o
   0   5  25     1147.08     1188.08     58.72 o
   1   5  25      175.70      212.50     20.99 o
   2   5  25      461.93      459.44     25.65 o
   3   5  25       84.30       73.78     14.80 o
   4   5  25       68.94       57.58     31.06 o
   5   5  25      183.91      198.08     25.42 o
   6   5  25      103.19       93.20     24.85 o
  -5   6  25        6.88       27.82     37.43 o
  -4   6  25       87.02       91.51     40.66 o
  -3   6  25        2.11      -20.57     26.80 o
  -2   6  25       91.40       81.84     27.83 o
  -1   6  25        6.13       -2.59     16.28 o
   0   6  25        1.79       12.92     25.49 o
   1   6  25        5.00      -22.75     25.26 o
   2   6  25       98.16       57.67     27.38 o
   3   6  25        2.20      -14.93     30.83 o
   4   6  25       86.62       81.68     22.36 o
   5   6  25        7.77       37.21     22.62 o
  -4   7  25       75.26       97.85     34.12 o
  -3   7  25       41.46       19.77     29.95 o
  -2   7  25       98.58      113.91     31.26 o
  -1   7  25       26.71       13.67     18.93 o
   0   7  25      253.29      285.65     36.63 o
   1   7  25       25.64       -9.26     29.26 o
   2   7  25       92.16      122.59     34.06 o
   3   7  25       48.80       91.96     32.81 o
   4   7  25       62.80       19.95     33.38 o
  -2   8  25        6.55      -17.09     29.43 o
  -1   8  25       23.36       32.01     29.49 o
   0   8  25       21.22        5.17     22.58 o
   1   8  25       25.07       -4.86     29.78 o
   2   8  25        6.39       45.32     35.66 o
   0   0  26      385.23      414.07     35.55 o
   1   0  26     1142.23     1099.42     43.39 o
   2   0  26     1037.63      982.24     39.22 o
   3   0  26      418.29      436.62     22.00 o
   4   0  26      633.56      585.22     27.90 o
   5   0  26      525.35      540.87     26.69 o
   6   0  26       21.16       26.36     20.29 o
   7   0  26        3.85       -9.01     23.86 o
   8   0  26       35.20       19.83     24.01 o
  -8   1  26       94.33       73.03     27.60 o
  -7   1  26        1.80       -7.62     21.29 o
  -6   1  26       47.41       45.62     19.54 o
  -5   1  26      289.87      289.59     25.86 o
  -4   1  26       80.37       92.16     13.33 o
  -3   1  26       78.14       80.42     12.64 o
  -2   1  26      892.08      923.28     37.34 o
  -1   1  26      118.44      112.03     12.69 o
   0   1  26     1067.48     1004.82     40.18 o
   1   1  26      169.67      174.80     11.74 o
   2   1  26      888.99      912.79     37.51 o
   3   1  26       56.83       49.92     11.48 o
   4   1  26       76.96       68.29     17.86 o
   5   1  26      288.63      323.06     19.57 o
   6   1  26       63.12       77.51     20.85 o
   7   1  26        1.51        1.45     22.66 o
   8   1  26       78.11       64.43     22.01 o
  -7   2  26      138.65      144.76     25.54 o
  -6   2  26      139.77      140.82     29.86 o
  -5   2  26       61.74       55.54     18.28 o
  -4   2  26       90.50       87.29     14.25 o
  -3   2  26      181.83      189.96     24.80 o
  -2   2  26       43.06       58.47     11.68 o
  -1   2  26      136.38      168.40     15.95 o
   0   2  26      734.78      689.35     29.81 o
   1   2  26      123.90      138.20      8.92 o
   2   2  26       81.45      104.15      9.55 o
   3   2  26      220.70      254.77     15.63 o
   4   2  26       51.58       56.67     12.91 o
   5   2  26       48.22       47.32     26.60 o
   6   2  26      172.49      164.79     24.95 o
   7   2  26      143.52      183.91     25.47 o
  -7   3  26       99.50       74.92     25.65 o
  -6   3  26      236.07      226.40     26.62 o
  -5   3  26      147.45      157.02     20.67 o
  -4   3  26       45.21       55.84     17.61 o
  -3   3  26      605.72      567.01     27.07 o
  -2   3  26      243.66      244.36     17.05 o
  -1   3  26     1500.53     1391.79     56.41 o
   0   3  26      150.94      177.94     11.86 o
   1   3  26     1158.20     1058.11     39.13 o
   2   3  26      301.25      321.72     15.24 o
   3   3  26      583.25      557.30     20.66 o
   4   3  26       54.36       65.11     11.49 o
   5   3  26      157.54      155.56     21.34 o
   6   3  26      213.16      224.23     25.31 o
   7   3  26       89.90       74.01     23.83 o
  -7   4  26       43.28       44.64     25.98 o
  -6   4  26       39.60       24.03     23.04 o
  -5   4  26       46.29       81.81     21.49 o
  -4   4  26       97.37       82.29     19.11 o
  -3   4  26      466.15      432.40     28.08 o
  -2   4  26      239.35      236.83     17.71 o
  -1   4  26      166.48      187.51     28.69 o
   0   4  26       32.01       60.00     15.05 o
   1   4  26      212.28      217.01     16.26 o
   2   4  26      300.97      351.36     19.14 o
   3   4  26      392.78      406.46     22.87 o
   4   4  26       79.18       86.89     15.13 o
   5   4  26       46.90       29.95     24.40 o
   6   4  26       49.49      101.78     31.18 o
   7   4  26       45.73       51.84     35.72 o
  -6   5  26        1.87       18.15     23.44 o
  -5   5  26      147.08      127.37     22.85 o
  -4   5  26       65.00      108.81     20.23 o
  -3   5  26       26.45       31.33     16.45 o
  -2   5  26       35.17       51.21     25.38 o
   0   5  26        3.51        2.49     18.20 o
   1   5  26      430.66      396.97     27.38 o
   2   5  26       37.07       60.45     14.30 o
   3   5  26       17.41       19.49     14.09 o
   4   5  26       60.49       64.15     20.12 o
   5   5  26      126.80      155.97     24.19 o
   6   5  26        3.89       38.04     23.72 o
  -5   6  26        8.14       11.84     34.32 o
  -4   6  26       93.91       68.99     21.08 o
  -3   6  26      104.34       83.04     28.98 o
  -2   6  26      218.87      217.18     33.09 o
  -1   6  26       70.98       66.58     26.46 o
   0   6  26      183.26      152.71     30.69 o
   1   6  26       74.65       70.70     27.66 o
   2   6  26      184.72      183.06     32.58 o
   3   6  26       85.87       92.24     22.01 o
   4   6  26      116.94      110.96     21.58 o
   5   6  26       20.09       32.50     23.32 o
  -4   7  26       50.11       52.64     33.95 o
  -3   7  26        1.43       23.60     29.95 o
  -2   7  26       49.11        7.94     28.23 o
  -1   7  26       55.42       56.24     31.09 o
   0   7  26      118.29       88.30     32.35 o
   1   7  26       63.75      108.53     31.61 o
   2   7  26       53.14       74.93     32.92 o
   3   7  26        0.09       24.86     33.89 o
   4   7  26       50.60       60.87     35.15 o
  -1   8  26        6.04       16.46     29.78 o
   0   8  26       92.62       91.34     37.86 o
   1   8  26        5.92        1.54     34.35 o
   1   0  27       56.29       64.05     10.63 o
   2   0  27     1322.10     1297.79     50.39 o
   3   0  27       21.91       -0.46     10.74 o
   4   0  27      502.43      550.01     27.09 o
   5   0  27      155.48      149.36     15.96 o
   6   0  27      111.63      114.06     20.98 o
   7   0  27       28.47       36.08     23.63 o
  -7   1  27       83.48      101.53     25.54 o
  -6   1  27       45.21       48.78     21.36 o
  -5   1  27      280.34      363.00     27.06 o
  -4   1  27      450.25      453.94     24.28 o
  -3   1  27     1015.39      941.67     40.62 o
  -2   1  27       32.40       32.66     10.70 o
  -1   1  27     1052.93     1051.08     43.54 o
   0   1  27      526.55      472.29     23.10 o
   1   1  27     1098.93     1118.26     37.50 o
   2   1  27       15.12       33.01     10.70 o
   3   1  27     1066.22     1044.74     40.75 o
   4   1  27      460.06      451.24     24.00 o
   5   1  27      229.70      263.65     19.25 o
   6   1  27       30.66       42.87     20.55 o
   7   1  27       51.49       78.70     23.19 o
  -7   2  27        5.22       11.33     21.52 o
  -6   2  27      114.19       99.40     22.05 o
  -5   2  27      146.28      104.71     33.92 o
  -4   2  27      448.11      474.61     24.12 o
  -3   2  27      181.08      165.71     15.27 o
  -2   2  27      378.12      349.44     20.55 o
  -1   2  27      167.01      148.34     15.87 o
   0   2  27     2055.98     1965.70     74.12 o
   1   2  27      140.69      146.88      9.19 o
   2   2  27      596.86      550.72     28.76 o
   3   2  27      176.96      158.66     15.89 o
   4   2  27      384.70      417.53     23.04 o
   5   2  27      132.46      116.77     19.49 o
   6   2  27      142.30      139.78     24.18 o
   7   2  27        8.61       -1.08     22.21 o
  -7   3  27        4.54       -4.80     34.29 o
  -6   3  27       28.92       26.04     22.43 o
  -5   3  27       33.88       42.68     18.14 o
  -4   3  27      163.42      160.37     20.80 o
  -3   3  27      338.91      367.70     20.49 o
  -2   3  27      277.32      274.11     17.62 o
  -1   3  27      346.07      306.74     22.06 o
   0   3  27      135.57      164.38     11.49 o
   1   3  27      323.85      309.12     18.24 o
   2   3  27      268.68      280.44     17.61 o
   3   3  27      331.41      327.38     15.23 o
   4   3  27      158.12      154.76     18.63 o
   5   3  27       38.42       22.78     15.36 o
   6   3  27       29.01        8.90     21.27 o
   7   3  27        3.39        1.35     24.40 o
  -6   4  27        2.06       -5.44     29.89 o
  -5   4  27      102.98       95.44     22.31 o
  -4   4  27      384.18      416.11     29.36 o
  -3   4  27       56.22       59.16     17.32 o
  -2   4  27      162.90      177.60     22.73 o
  -1   4  27      463.52      398.47     39.32 o
   0   4  27      278.59      273.90     21.96 o
   1   4  27      416.19      383.07     21.25 o
   2   4  27      145.19      164.57     15.78 o
   3   4  27       86.80      106.54     15.14 o
   4   4  27      389.33      433.12     23.77 o
   5   4  27       86.20      124.40     22.00 o
   6   4  27        5.25       24.52     34.81 o
  -6   5  27        0.38      -20.09     23.90 o
  -5   5  27      173.80      175.53     37.84 o
  -4   5  27       43.53       40.83     24.95 o
  -3   5  27        9.49       19.23     34.81 o
  -2   5  27       38.95       10.74     25.20 o
   0   5  27       10.07       -9.84     16.00 o
   1   5  27      385.72      389.21     27.13 o
   2   5  27       44.92       43.59     14.22 o
   3   5  27       37.29       34.43     15.45 o
   4   5  27       54.47       76.91     20.60 o
   5   5  27      142.19      195.36     37.03 o
   6   5  27        0.02      -11.37     23.30 o
  -5   6  27       17.73      -13.97     22.31 o
  -4   6  27       19.62        4.49     20.04 o
  -3   6  27      156.50      110.65     32.35 o
  -2   6  27      137.60      141.00     31.03 o
  -1   6  27       15.92       10.00     26.46 o
   0   6  27       28.89       50.24     27.32 o
   1   6  27       16.04        8.00     26.12 o
   2   6  27      139.72      132.14     30.72 o
   3   6  27      156.62      149.34     34.89 o
   4   6  27       21.97       26.89     22.43 o
   5   6  27       23.53        4.07     28.55 o
  -3   7  27      100.50       99.10     33.61 o
  -2   7  27       38.56       43.72     32.69 o
  -1   7  27       48.26       30.69     27.72 o
   0   7  27       50.07       39.15     31.15 o
   1   7  27       55.27       81.04     28.58 o
   2   7  27       35.76       -3.26     32.01 o
   3   7  27      112.44       91.27     35.66 o
   0   0  28     1204.94     1247.53     85.27 o
   1   0  28     2547.37     2446.79     91.23 o
   2   0  28     2583.06     2418.88     89.57 o
   3   0  28       36.31       42.25     12.05 o
   4   0  28       55.23       83.83     13.55 o
   5   0  28       19.26       16.29     13.14 o
   6   0  28        0.93        8.42     20.89 o
   7   0  28       71.46      106.63     30.55 o
  -7   1  28       91.95       66.76     30.01 o
  -6   1  28       39.56       33.22     21.52 o
  -5   1  28       22.99        6.01     17.85 o
  -4   1  28       86.66       90.53     16.85 o
  -3   1  28      769.99      706.75     32.55 o
  -2   1  28      178.06      174.57     14.54 o
  -1   1  28      657.59      649.48     28.23 o
   0   1  28      451.03      456.43     22.84 o
   1   1  28      645.28      626.99     24.43 o
   2   1  28      219.09      235.06     15.25 o
   3   1  28      813.54      763.79     32.50 o
   4   1  28       64.73       69.94     13.89 o
   5   1  28       31.70       31.88     13.94 o
   6   1  28       49.07       47.12     21.35 o
   7   1  28       80.39       97.89     24.93 o
  -7   2  28        3.07      -10.76     23.03 o
  -6   2  28      105.29      139.88     24.21 o
  -5   2  28       52.11       57.97     20.24 o
  -4   2  28      118.74      163.70     16.90 o
  -3   2  28      514.71      490.94     24.63 o
  -2   2  28       21.43       11.40     15.40 o
  -1   2  28      958.69      908.12     49.32 o
   0   2  28       38.84       57.53     11.00 o
   1   2  28     1114.16     1049.30     35.01 o
   2   2  28       25.38       39.04     10.40 o
   3   2  28      505.02      473.60     21.27 o
   4   2  28      137.10      159.12     15.35 o
   5   2  28       30.40       28.69     26.52 o
   6   2  28       87.81       99.34     23.18 o
   7   2  28        4.07      -16.30     22.94 o
  -7   3  28       33.05        8.88     36.98 o
  -6   3  28      186.76      203.96     35.63 o
  -5   3  28      111.90      115.13     21.44 o
  -4   3  28      397.96      393.87     40.06 o
  -3   3  28      126.06      114.07     14.51 o
  -2   3  28      431.19      426.43     23.49 o
  -1   3  28       94.85      108.39     19.17 o
   0   3  28       69.03       32.89     22.78 o
   1   3  28       88.20      115.00     20.28 o
   2   3  28      412.68      460.25     23.69 o
   3   3  28      121.50       95.17     15.23 o
   4   3  28      530.91      572.68     32.69 o
   5   3  28      119.01      156.29     23.30 o
   6   3  28      152.02      192.66     35.66 o
   7   3  28       32.98      -22.80     36.35 o
  -6   4  28       15.43        5.56     28.18 o
  -5   4  28       56.32       67.01     20.76 o
  -4   4  28       18.72       36.60     18.78 o
  -3   4  28       71.54       79.77     17.95 o
  -2   4  28      383.16      361.39     34.28 o
  -1   4  28      182.81      193.12     32.46 o
   0   4  28        4.62       16.43     24.72 o
   1   4  28      243.61      241.82     17.26 o
   2   4  28      333.75      313.22     20.22 o
   3   4  28       45.16       59.59     15.41 o
   4   4  28       21.49       38.91     18.63 o
   5   4  28       35.37       29.20     33.49 o
   6   4  28       21.14       42.69     31.38 o
  -5   5  28        0.47      -17.39     21.85 o
  -4   5  28       38.79       59.06     20.16 o
  -3   5  28       30.05       16.46     18.23 o
  -2   5  28      168.17      156.26     31.72 o
   0   5  28      134.45      103.82     19.58 o
   1   5  28       68.03      107.59     27.32 o
   2   5  28      175.46      192.37     18.50 o
   3   5  28       26.60       13.81     15.19 o
   4   5  28       23.35       10.24     40.58 o
   5   5  28        0.48       16.45     21.46 o
  -4   6  28       83.83       97.16     34.23 o
  -3   6  28      178.34      172.37     35.83 o
  -2   6  28        5.51       -8.34     27.26 o
  -1   6  28      384.51      382.12     41.44 o
   0   6  28       35.69       35.15     27.26 o
   1   6  28      302.00      349.43     39.61 o
   2   6  28        6.61        4.82     18.27 o
   3   6  28      196.75      210.30     26.11 o
   4   6  28       80.01       71.37     23.82 o
  -3   7  28        5.42       30.41     32.75 o
  -2   7  28       26.79      -16.23     30.23 o
  -1   7  28        5.06       -2.40     28.06 o
   0   7  28       83.23       76.30     31.78 o
   1   7  28        1.13      -29.26     29.26 o
   2   7  28       36.57       47.67     33.15 o
   3   7  28       11.18       54.58     32.86 o
   1   0  29      456.74      513.95     24.98 o
   2   0  29      142.01      165.67     22.12 o
   3   0  29      232.95      239.00     17.32 o
   4   0  29       98.17       89.10     14.64 o
   5   0  29      105.73      104.55     15.71 o
   6   0  29       76.78       78.34     21.61 o
   7   0  29       13.71       -5.73     29.26 o
  -7   1  29       71.19       84.13     32.35 o
  -6   1  29       47.48       43.09     35.63 o
  -5   1  29       27.54       39.89     19.14 o
  -4   1  29       88.99       78.94     19.31 o
  -3   1  29       92.34       82.29     13.46 o
  -2   1  29     1279.83     1180.38     46.87 o
  -1   1  29      884.12      837.07     33.08 o
   0   1  29      357.49      326.57     18.58 o
   1   1  29      739.70      701.65     27.75 o
   2   1  29     1197.95     1189.76     46.90 o
   3   1  29       92.09      105.97     13.85 o
   4   1  29      108.13       87.94     14.68 o
   5   1  29       52.77       53.44     15.29 o
   6   1  29       46.94       58.15     22.26 o
   7   1  29       59.75       54.08     47.38 o
  -7   2  29       35.14       34.10     30.58 o
  -6   2  29      154.25      165.91     25.09 o
  -5   2  29      120.53      143.62     23.26 o
  -4   2  29      128.42      125.29     16.05 o
  -3   2  29      245.01      258.16     17.96 o
  -2   2  29      793.58      766.84     33.92 o
  -1   2  29      119.07      150.74     16.41 o
   0   2  29      254.33      229.93     20.88 o
   1   2  29       68.28      105.81     10.44 o
   2   2  29      830.78      797.40     29.44 o
   3   2  29      206.75      224.76     15.33 o
   4   2  29       71.77       64.02     14.29 o
   5   2  29      154.31      180.20     23.21 o
   6   2  29      189.37      204.58     25.16 o
   7   2  29       30.13        5.35     23.75 o
  -6   3  29       27.92       19.51     23.60 o
  -5   3  29       31.91       16.26     20.73 o
  -4   3  29      157.65      184.21     34.43 o
  -3   3  29      192.01      211.18     17.06 o
  -2   3  29       75.81       73.52     12.89 o
  -1   3  29       32.70       24.96     14.31 o
   0   3  29       11.85       16.95     28.06 o
   1   3  29       38.72       28.01     18.55 o
   2   3  29       65.88       45.71     17.66 o
   3   3  29      185.71      165.42     17.69 o
   4   3  29      144.33      137.80     21.94 o
   5   3  29       30.31       60.50     20.69 o
   6   3  29       34.54       39.04     34.81 o
  -6   4  29       14.99      -24.25     24.25 o
  -5   4  29        1.81      -17.04     20.96 o
  -4   4  29      146.50      165.53     22.88 o
  -3   4  29      594.55      645.92     37.03 o
  -2   4  29      264.06      259.92     24.40 o
  -1   4  29       37.64       44.24     23.78 o
   0   4  29       24.36        1.00     24.95 o
   1   4  29       18.32        4.18     13.11 o
   2   4  29      245.84      248.46     18.72 o
   3   4  29      582.38      575.27     30.18 o
   4   4  29      144.47      170.02     22.84 o
   5   4  29        0.63        1.89     28.80 o
   6   4  29       18.86       -4.00     34.46 o
  -5   5  29       12.98       33.88     21.88 o
  -4   5  29        6.36       -1.41     19.82 o
  -3   5  29      141.99      142.20     20.67 o
  -2   5  29        9.76      -23.72     26.58 o
  -1   5  29      228.90      186.83     31.83 o
   0   5  29      369.60      404.05     28.82 o
   1   5  29      290.34      240.16     22.91 o
   2   5  29        0.60        5.44     15.35 o
   3   5  29      126.08      128.56     17.56 o
   4   5  29       21.14       -8.83     20.16 o
   5   5  29       21.48      -30.69     30.69 o
  -4   6  29        0.44      -32.63     32.63 o
  -3   6  29      129.11      122.08     33.66 o
  -2   6  29       19.41       18.80     28.92 o
  -1   6  29       17.02       46.01     28.06 o
   0   6  29       51.30       52.01     28.18 o
   1   6  29       24.53       31.89     26.69 o
   2   6  29       22.55       26.29     23.98 o
   3   6  29      115.47       94.10     25.49 o
   4   6  29        0.66        9.54     28.92 o
  -3   7  29       50.97       93.73     35.03 o
  -2   7  29      105.97       74.18     34.01 o
  -1   7  29       95.96       86.47     32.29 o
   0   7  29        0.21       -6.00     30.75 o
   1   7  29      106.36       74.41     32.58 o
   2   7  29      108.48      135.28     35.43 o
   0   0  30       84.36      132.80     16.91 o
   1   0  30      228.89      216.05     15.06 o
   2   0  30      167.24      167.32     14.73 o
   3   0  30        1.26        2.01     12.48 o
   4   0  30      211.63      251.59     22.90 o
   5   0  30        8.77       15.48     15.29 o
   6   0  30       75.36      116.25     31.46 o
   7   0  30       10.52       10.78     23.15 o
  -7   1  30       10.04       26.52     24.89 o
  -6   1  30       14.37       34.68     22.80 o
  -5   1  30       14.44       26.05     16.11 o
  -4   1  30       97.14       94.57     15.89 o
  -3   1  30     1166.35     1082.47     44.07 o
  -2   1  30      106.08      111.58     13.51 o
  -1   1  30        6.14        3.04     10.21 o
   0   1  30      550.22      507.80     25.14 o
   1   1  30       12.49       26.70      8.23 o
   2   1  30      108.68      105.92     13.66 o
   3   1  30     1133.87     1061.28     43.93 o
   4   1  30      105.57       85.48     15.48 o
   5   1  30       12.66       21.37     15.39 o
   6   1  30       12.41       29.86     21.89 o
   7   1  30        5.45        3.31     25.60 o
  -7   2  30       59.99       77.53     27.64 o
  -6   2  30        5.47        8.19     23.25 o
  -5   2  30      118.09      131.54     24.98 o
  -4   2  30       86.05       84.41     15.57 o
  -3   2  30      116.37      124.29     15.09 o
  -2   2  30      123.52      115.90     20.43 o
  -1   2  30        3.60       -6.25     12.98 o
   0   2  30      248.24      244.08     16.86 o
   1   2  30        1.23       -9.99     11.46 o
   2   2  30      110.34      142.89     12.74 o
   3   2  30       87.82       87.46     13.11 o
   4   2  30       66.02       86.09     14.99 o
   5   2  30      122.11      132.27     22.69 o
   6   2  30        8.62       10.05     21.30 o
   7   2  30       71.97       71.32     25.34 o
  -6   3  30       20.64       15.18     22.83 o
  -5   3  30      388.73      446.70     50.58 o
  -4   3  30      191.83      171.76     21.60 o
  -3   3  30       50.04       49.66     14.27 o
  -2   3  30      179.46      150.88     15.03 o
  -1   3  30      293.72      322.55     23.11 o
   0   3  30      754.29      700.80     39.48 o
   1   3  30      298.37      296.59     24.74 o
   2   3  30      127.75       69.22     19.27 o
   3   3  30       25.64       44.40     18.36 o
   4   3  30      191.83      198.06     31.23 o
   5   3  30      399.06      473.39     34.29 o
   6   3  30       28.45       50.35     32.63 o
  -6   4  30       48.27       56.25     26.29 o
  -5   4  30        1.87      -21.81     21.81 o
  -4   4  30       28.00       18.03     19.60 o
  -3   4  30       15.37      -17.00     17.00 o
  -2   4  30      390.94      377.19     22.29 o
  -1   4  30        8.28       30.18     27.72 o
   0   4  30        6.24       32.18     25.72 o
   1   4  30       10.55       13.91     13.50 o
   2   4  30      403.11      405.36     29.79 o
   3   4  30       16.44       26.94     19.39 o
   4   4  30       12.98       18.30     21.02 o
   5   4  30        1.06        2.63     30.75 o
   6   4  30       56.46       99.05     39.09 o
  -5   5  30       15.59       10.46     23.63 o
  -4   5  30       46.20       54.20     20.25 o
  -3   5  30       33.53       93.73     28.40 o
  -2   5  30       89.32       35.15     28.23 o
  -1   5  30       87.62       95.50     30.29 o
   0   5  30      124.93      116.25     20.35 o
   1   5  30      105.42      101.51     19.58 o
   2   5  30      114.93       96.43     16.89 o
   3   5  30       30.12       34.10     16.38 o
   4   5  30       31.33       31.78     29.89 o
   5   5  30       10.55      -25.15     30.23 o
  -4   6  30      101.08       58.52     36.18 o
  -3   6  30       65.28      109.62     30.69 o
  -2   6  30       58.40       17.95     30.63 o
  -1   6  30       26.73       72.58     30.29 o
   0   6  30      306.84      313.83     38.92 o
   1   6  30       16.78        3.37     26.86 o
   2   6  30       74.37       77.73     20.71 o
   3   6  30       62.52       44.51     73.78 o
   4   6  30       97.87      124.48     25.48 o
  -2   7  30       16.54       21.43     33.26 o
  -1   7  30       34.81       13.03     31.38 o
   0   7  30        1.54       23.32     32.41 o
   1   7  30       29.69       26.35     31.83 o
   2   7  30       15.74       32.46     32.98 o
   1   0  31      221.91      249.25     16.63 o
   2   0  31        1.49        0.42     11.74 o
   3   0  31      275.66      270.77     20.09 o
   4   0  31        7.14       -2.04     13.77 o
   5   0  31        4.09        7.75     15.48 o
   6   0  31       97.99      168.13     26.25 o
   7   0  31        0.03      -23.68     23.68 o
  -7   1  31       17.84        5.16     24.68 o
  -6   1  31       91.93      123.22     31.23 o
  -5   1  31      101.51       91.97     17.89 o
  -4   1  31      497.43      476.81     25.39 o
  -3   1  31       59.09       60.89     14.37 o
  -2   1  31      284.11      280.88     18.46 o
  -1   1  31      451.33      427.34     23.17 o
   0   1  31      428.54      442.86     23.19 o
   1   1  31      452.73      440.63     17.62 o
   2   1  31      282.51      298.36     18.77 o
   3   1  31       60.16       83.60     13.77 o
   4   1  31      471.50      437.20     25.31 o
   5   1  31       96.90       93.02     16.77 o
   6   1  31       62.66       60.91     24.66 o
   7   1  31       17.95       35.00     25.16 o
  -6   2  31       14.85       11.05     21.89 o
  -5   2  31      215.70      221.74     44.64 o
  -4   2  31       33.35       43.95     16.90 o
  -3   2  31      243.84      246.95     22.24 o
  -2   2  31       88.79       57.12     12.98 o
  -1   2  31      219.23      203.00     20.42 o
   0   2  31      135.59      139.62     15.14 o
   1   2  31      291.91      305.50     17.63 o
   2   2  31       81.50       52.54     11.74 o
   3   2  31      176.61      222.37     15.52 o
   4   2  31       42.39       52.18     18.86 o
   5   2  31      207.14      190.70     24.98 o
   6   2  31       12.44        1.30     27.89 o
  -6   3  31        3.30      -17.05     22.56 o
  -5   3  31        9.76       15.04     20.60 o
  -4   3  31       51.25       59.21     31.72 o
  -3   3  31        6.26       12.58     13.66 o
  -2   3  31       26.37       41.12     13.53 o
  -1   3  31      205.54      201.16     29.52 o
   0   3  31       79.32       81.96     18.43 o
   1   3  31      231.96      233.61     23.03 o
   2   3  31       28.41       30.02     18.63 o
   3   3  31        4.29       -5.55     14.66 o
   4   3  31       49.29       75.78     28.66 o
   5   3  31        5.85        6.71     25.23 o
   6   3  31        3.07       23.43     36.52 o
  -5   4  31       49.64       20.05     23.28 o
  -4   4  31       84.73      113.38     31.58 o
  -3   4  31      139.95      196.15     23.13 o
  -2   4  31       75.01       68.37     14.82 o
  -1   4  31      322.36      273.53     38.41 o
   0   4  31      132.53      131.22     30.75 o
   1   4  31      296.83      318.29     37.84 o
   2   4  31       71.01       61.19     19.52 o
   3   4  31      153.31      191.10     35.01 o
   4   4  31       93.86      108.53     23.93 o
   5   4  31       43.32       39.21     35.83 o
  -5   5  31       13.53       12.09     22.67 o
  -4   5  31       28.08       36.08     21.43 o
  -3   5  31       23.32       22.23     27.09 o
  -2   5  31       67.67       96.87     28.46 o
  -1   5  31        8.78       32.18     30.41 o
   0   5  31      475.59      439.10     81.01 o
   1   5  31        7.11       -9.89     26.75 o
   2   5  31      102.93      101.74     17.20 o
   3   5  31       29.25        8.50     20.73 o
   4   5  31       43.28       71.10     36.12 o
   5   5  31        9.74       16.46     37.38 o
  -3   6  31       49.57       79.33     34.23 o
  -2   6  31       59.63       35.72     32.58 o
  -1   6  31        6.24       -9.49     25.83 o
   0   6  31       30.04       33.78     29.15 o
   1   6  31        6.92       -2.46     27.95 o
   2   6  31       55.82       58.33     22.26 o
   3   6  31       48.53       48.04     23.48 o
  -1   7  31        2.66       75.21     32.69 o
   0   7  31        3.48      -11.66     32.12 o
   1   7  31        2.09      -28.69     30.69 o
   0   0  32      693.55      612.25     34.95 o
   1   0  32      448.25      503.34     25.22 o
   2   0  32      147.85      112.97     14.21 o
   3   0  32        9.22       -0.27     12.92 o
   4   0  32       10.69       21.29     21.46 o
   5   0  32       52.95       97.80     17.22 o
   6   0  32      245.03      258.14     29.09 o
  -6   1  32       16.87       55.32     23.87 o
  -5   1  32       17.45       21.34     20.30 o
  -4   1  32        3.32       -8.74     21.69 o
  -3   1  32      457.70      426.27     24.14 o
  -2   1  32      118.69      139.77     20.98 o
  -1   1  32      213.03      215.07     15.84 o
   0   1  32      263.61      305.19     18.87 o
   1   1  32      175.66      171.92     11.78 o
   2   1  32      150.16      176.89     15.48 o
   3   1  32      461.36      442.05     23.85 o
   4   1  32        6.63       33.64     16.15 o
   5   1  32       10.14       11.56     16.27 o
   6   1  32       21.91        4.54     34.66 o
  -6   2  32        6.60      -11.03     24.46 o
  -5   2  32        3.41      -19.87     35.58 o
  -4   2  32       77.49       76.53     16.26 o
  -3   2  32      279.76      271.31     19.80 o
  -2   2  32      467.41      443.45     24.69 o
  -1   2  32      118.54      132.81     29.03 o
   0   2  32      138.86       93.57     13.52 o
   1   2  32      102.88      120.98     14.61 o
   2   2  32      491.00      471.46     21.61 o
   3   2  32      310.15      321.09     19.92 o
   4   2  32       67.79       81.27     14.30 o
   5   2  32        1.51        6.19     20.92 o
   6   2  32        3.29       -6.64     22.88 o
  -6   3  32       22.29       30.60     25.72 o
  -5   3  32      113.44      114.90     23.03 o
  -4   3  32       58.20       74.60     27.78 o
  -3   3  32       85.25       91.93     17.30 o
  -2   3  32        6.32       -8.24     12.82 o
  -1   3  32      173.16      168.09     18.94 o
   0   3  32      323.24      354.64     38.35 o
   1   3  32      189.44      230.41     22.55 o
   2   3  32        2.20       12.21     18.63 o
   3   3  32      137.97      156.49     18.86 o
   4   3  32       58.25       56.68     22.89 o
   5   3  32       91.85       71.51     23.46 o
   6   3  32       13.82       36.58     33.95 o
  -5   4  32       47.44       38.60     22.93 o
  -4   4  32        0.90      -13.08     20.31 o
  -3   4  32       61.46      121.62     43.81 o
  -2   4  32      188.42      181.97     22.16 o
  -1   4  32      117.36       98.30     31.95 o
   0   4  32        0.79       14.29     28.40 o
   1   4  32      104.29       88.02     20.45 o
   2   4  32      190.07      166.15     23.27 o
   3   4  32       66.09       88.95     21.35 o
   4   4  32        0.21       51.24     22.43 o
   5   4  32       64.56       66.13     38.06 o
  -4   5  32       48.05       27.95     21.97 o
  -3   5  32       31.51       68.24     29.15 o
  -2   5  32       85.08       77.04     31.43 o
  -1   5  32       15.02        9.57     20.02 o
   0   5  32        5.34       12.17     29.26 o
   1   5  32       15.41        8.49     19.27 o
   2   5  32       84.44       78.50     43.04 o
   3   5  32       35.84       27.46     22.16 o
   4   5  32       48.65       28.75     36.18 o
  -3   6  32       56.94       36.12     34.41 o
  -2   6  32       67.98      107.85     34.81 o
  -1   6  32       45.45       74.64     33.09 o
   0   6  32      260.83      274.05     37.72 o
   1   6  32       61.29      121.43     22.98 o
   2   6  32       48.37       25.78     20.84 o
   3   6  32       47.79       21.72     36.35 o
   1   0  33      280.28      289.95     15.90 o
   2   0  33      137.98      126.51     15.29 o
   3   0  33       15.82       19.90     14.35 o
   4   0  33        3.54       10.09     14.96 o
   5   0  33       21.27        5.69     17.26 o
   6   0  33        9.52       -4.62     23.66 o
  -6   1  33       80.34       52.13     25.04 o
  -5   1  33       29.64       62.48     16.70 o
  -4   1  33       83.68       88.74     17.80 o
  -3   1  33      117.29      150.53     17.02 o
  -2   1  33      433.94      433.81     23.12 o
  -1   1  33      416.60      460.69     31.12 o
   0   1  33        8.32       23.75     12.62 o
   1   1  33      443.14      466.71     18.78 o
   2   1  33      412.52      361.58     22.58 o
   3   1  33       97.80      130.69     16.17 o
   4   1  33      107.15      119.17     17.35 o
   5   1  33       31.13       28.76     17.41 o
   6   1  33       72.83       81.15     25.29 o
  -6   2  33       56.14       37.43     24.24 o
  -5   2  33        8.01       49.95     22.76 o
  -4   2  33       96.30      111.81     18.11 o
  -3   2  33       32.98       53.92     14.84 o
  -2   2  33      321.88      341.52     20.49 o
  -1   2  33      197.12      200.89     21.23 o
   0   2  33       91.30      113.00     14.49 o
   1   2  33      214.53      206.57     16.50 o
   2   2  33      256.52      275.73     17.47 o
   3   2  33       23.50       22.15     12.87 o
   4   2  33      133.56      170.15     19.50 o
   5   2  33        3.45      -21.99     22.27 o
   6   2  33       43.53       20.96     25.04 o
  -6   3  33       59.73       77.27     39.26 o
  -5   3  33        8.13       18.24     21.58 o
  -4   3  33        9.12       -3.10     20.24 o
  -3   3  33      122.80      109.90     16.51 o
  -2   3  33        5.15       -6.47     13.42 o
  -1   3  33       38.40       45.32     28.46 o
   0   3  33        4.67       13.03     27.72 o
   1   3  33       35.97       31.61     19.44 o
   2   3  33        8.56       -6.85     19.34 o
   3   3  33      128.67      131.89     24.57 o
   4   3  33        6.63      -20.02     20.02 o
   5   3  33        7.68       10.34     21.34 o
  -5   4  33        0.29      -11.26     23.64 o
  -4   4  33      240.95      246.33     27.34 o
  -3   4  33      227.46      234.42     24.76 o
  -2   4  33      214.47      226.65     25.81 o
  -1   4  33       18.44       24.80     29.72 o
   0   4  33       20.86       51.27     30.29 o
   1   4  33       11.17      -16.82     20.00 o
   2   4  33      220.16      218.19     26.35 o
   3   4  33      232.56      221.92     25.88 o
   4   4  33      228.48      256.94     29.15 o
   5   4  33        1.31       20.69     38.46 o
  -4   5  33       12.35       37.74     22.43 o
  -3   5  33       13.39       40.92     32.29 o
  -2   5  33       12.68       26.06     30.86 o
  -1   5  33      293.77      321.05     54.67 o
   0   5  33      141.31      140.82     35.61 o
   1   5  33      234.49      285.31     40.98 o
   2   5  33       19.62       30.98     21.66 o
   3   5  33       35.87       26.26     23.12 o
   4   5  33        8.74       34.58     37.61 o
  -3   6  33        5.64       56.75     35.49 o
  -2   6  33      104.41       81.84     31.83 o
  -1   6  33       17.72       32.06     28.35 o
   1   6  33       21.87       50.61     22.53 o
   2   6  33      103.14       93.04     33.09 o
   0   0  34       62.05       60.60     16.73 o
   1   0  34       77.61      103.49     12.35 o
   2   0  34       22.86        8.95     13.77 o
   3   0  34       24.16       27.93     14.18 o
   4   0  34        0.89      -15.62     15.62 o
   5   0  34      206.68      211.12     26.81 o
   6   0  34        0.19        5.31     33.95 o
  -6   1  34        0.04       -2.45     22.93 o
  -5   1  34       48.26       14.89     17.89 o
  -4   1  34       44.95       47.54     16.98 o
  -3   1  34       18.11       22.05     14.48 o
  -2   1  34      522.69      494.87     25.97 o
  -1   1  34      322.07      316.65     24.15 o
   0   1  34        8.33       18.42     12.50 o
   1   1  34      308.40      304.09     15.22 o
   2   1  34      516.97      500.12     22.95 o
   3   1  34       20.79       30.90     15.67 o
   4   1  34       50.89       51.71     19.97 o
   5   1  34       40.62       50.48     17.56 o
   6   1  34        1.00       16.54     33.72 o
  -6   2  34       22.41       22.92     24.57 o
  -5   2  34        4.66       -6.37     21.60 o
  -4   2  34       46.18       40.69     15.82 o
  -3   2  34      265.21      267.00     24.04 o
  -2   2  34       14.34       11.42     13.97 o
  -1   2  34      212.48      216.46     20.81 o
   0   2  34        2.61       19.69     13.12 o
   1   2  34      161.52      142.45     16.23 o
   2   2  34       15.14       20.03     12.46 o
   3   2  34      266.92      285.45     18.10 o
   4   2  34       43.29       18.84     14.01 o
   5   2  34        6.63        9.68     17.43 o
   6   2  34       28.63       59.28     24.35 o
  -5   3  34       65.54       56.49     24.45 o
  -4   3  34      133.48      123.97     23.46 o
  -3   3  34       78.52       78.89     20.60 o
  -2   3  34      120.47      110.54     15.53 o
  -1   3  34       22.49       44.75     28.69 o
   0   3  34      485.08      477.11     48.41 o
   1   3  34       24.01        4.75     19.50 o
   2   3  34      151.23      134.75     22.65 o
   3   3  34       81.24      107.73     18.15 o
   4   3  34      114.97      107.55     24.79 o
   5   3  34       64.14       85.37     25.18 o
  -5   4  34        7.12        9.46     24.70 o
  -4   4  34      101.05      124.12     24.59 o
  -3   4  34      180.67      192.82     31.55 o
  -2   4  34       25.67       31.22     20.24 o
  -1   4  34       63.85       40.18     28.40 o
   0   4  34       47.11       80.99     32.29 o
   1   4  34       60.93       68.44     22.51 o
   2   4  34       18.63       27.26     28.18 o
   3   4  34      173.38      165.88     25.81 o
   4   4  34      114.07      150.33     26.01 o
   5   4  34       12.53      -23.66     32.92 o
  -4   5  34        4.11      -28.23     35.21 o
  -3   5  34       16.48        5.66     33.21 o
  -2   5  34      203.78      167.57     34.06 o
  -1   5  34       45.12       57.06     22.14 o
   0   5  34        7.57      -30.12     31.21 o
   1   5  34       55.53       62.58     33.43 o
   2   5  34      211.90      216.67     31.32 o
   3   5  34       12.94      -21.31     22.40 o
   4   5  34        6.67      -30.18     36.46 o
  -2   6  34       92.08      115.96     36.58 o
  -1   6  34      105.49      126.42     36.29 o
   1   6  34      109.45      112.48     35.89 o
   2   6  34       92.21       56.07     33.38 o
   1   0  35      278.93      294.89     18.63 o
   2   0  35        1.65        8.78     13.37 o
   3   0  35       78.88       36.60     15.29 o
   4   0  35       19.56        8.29     16.39 o
   5   0  35        5.00       -2.95     17.19 o
   6   0  35        7.66       -4.97     23.66 o
  -6   1  35       26.71       49.90     38.55 o
  -5   1  35       88.39       82.27     18.66 o
  -4   1  35       99.40      105.82     17.68 o
  -3   1  35      105.26       74.63     16.60 o
  -2   1  35      124.77      135.10     16.46 o
  -1   1  35        9.57       19.83     17.19 o
   0   1  35       94.58      109.09     14.58 o
   1   1  35       14.53       12.64     10.19 o
   2   1  35      148.84      190.09     15.10 o
   3   1  35      116.65      104.48     16.93 o
   4   1  35       84.89       82.90     17.49 o
   5   1  35       71.84       31.55     18.10 o
   6   1  35       35.71        6.67     25.59 o
  -5   2  35       59.66       65.09     24.61 o
  -4   2  35      102.94      103.30     35.26 o
  -3   2  35       69.33       80.78     17.21 o
  -2   2  35       46.40       47.78     14.70 o
  -1   2  35      168.55      213.01     34.66 o
   0   2  35      943.11      832.64     46.56 o
   1   2  35      137.75      161.19     17.46 o
   2   2  35       18.30       29.77     13.41 o
   3   2  35       52.30       60.23     14.32 o
   4   2  35       94.33       99.03     17.34 o
   5   2  35       65.31       63.32     26.12 o
  -5   3  35       18.74       10.60     31.95 o
  -4   3  35       81.76      100.00     23.19 o
  -3   3  35      108.13      102.84     18.44 o
  -2   3  35      121.90      123.03     17.09 o
  -1   3  35       38.06       -8.74     26.18 o
   0   3  35       10.36        9.83     29.83 o
   1   3  35       35.19       65.01     20.06 o
   2   3  35      139.81      136.53     18.63 o
   3   3  35      110.13      111.63     34.31 o
   4   3  35       72.85       93.82     29.69 o
   5   3  35       17.03       45.69     36.55 o
  -4   4  35      124.25      123.30     24.96 o
  -3   4  35       47.29      116.40     21.17 o
  -2   4  35      104.54       87.04     23.53 o
  -1   4  35      130.63      148.54     37.38 o
   0   4  35       29.06       23.26     31.26 o
   1   4  35      155.60      217.24     25.69 o
   2   4  35      106.66      120.66     46.41 o
   3   4  35       40.35       28.20     22.57 o
   4   4  35      126.76      128.73     25.87 o
  -3   5  35        5.07       33.32     34.69 o
  -2   5  35       12.76      -31.78     31.78 o
  -1   5  35       83.25      132.26     42.35 o
   0   5  35       84.85       57.50     34.35 o
   1   5  35       89.51       94.70     35.21 o
   2   5  35       13.61        8.55     22.70 o
   3   5  35        2.66      -21.10     21.10 o
  -1   6  35       30.50       24.52     33.49 o
   1   6  35       30.22        1.66     35.72 o
   0   0  36      612.73      579.30     35.37 o
   1   0  36       30.67       28.56     11.66 o
   2   0  36       72.86       99.95     16.03 o
   3   0  36      293.34      264.02     20.59 o
   4   0  36      430.25      405.72     30.16 o
   5   0  36      111.37       67.15     21.34 o
  -5   1  36        1.18       -8.54     22.38 o
  -4   1  36       31.12       15.77     17.51 o
  -3   1  36       15.40       22.54     15.45 o
  -2   1  36      249.99      218.69     19.56 o
  -1   1  36       15.12       40.40     17.74 o
   0   1  36       17.35       10.96     14.84 o
   1   1  36       10.02        2.10     12.26 o
   2   1  36      260.78      265.69     17.43 o
   3   1  36       21.46       31.84     16.60 o
   4   1  36       34.31       27.82     17.39 o
   5   1  36        0.13      -15.16     18.81 o
  -5   2  36       18.32       15.46     24.09 o
  -4   2  36        7.56       10.25     17.76 o
  -3   2  36      265.72      256.23     21.62 o
  -2   2  36       17.82       36.66     15.96 o
  -1   2  36       34.44       38.43     18.15 o
   0   2  36        9.60       17.69     18.39 o
   1   2  36       46.66       44.59     15.01 o
   2   2  36       15.87       13.68     13.71 o
   3   2  36      262.60      266.25     25.49 o
   4   2  36       12.46       11.83     15.00 o
   5   2  36       20.76       34.52     18.93 o
  -5   3  36       82.79      115.19     27.21 o
  -4   3  36        4.66       14.07     21.65 o
  -3   3  36       28.34       27.76     16.88 o
  -2   3  36       24.91       33.72     15.35 o
  -1   3  36      226.33      240.73     36.86 o
   0   3  36      107.57      114.59     30.69 o
   1   3  36      257.11      279.08     26.87 o
   2   3  36       12.90       34.72     16.85 o
   3   3  36       13.25       11.54     17.61 o
   4   3  36       10.59      -20.29     22.24 o
   5   3  36       73.71       95.38     26.98 o
  -4   4  36       44.28       14.91     30.43 o
  -3   4  36       15.03      -31.83     31.83 o
  -2   4  36      124.00      132.35     24.09 o
  -1   4  36       10.19      -21.62     21.89 o
   0   4  36       23.44       16.75     32.41 o
   1   4  36       10.23       -2.93     19.73 o
   2   4  36      110.50      149.91     43.84 o
   3   4  36       17.60        8.62     23.02 o
   4   4  36       61.57       49.36     26.92 o
  -3   5  36        6.37        1.09     34.35 o
  -2   5  36       96.08      114.19     32.86 o
  -1   5  36       61.94       58.32     24.80 o
   0   5  36       23.77       35.83     31.38 o
   1   5  36       55.67       12.86     33.89 o
   2   5  36      112.26       52.10     25.87 o
   3   5  36        9.96       -3.10     23.31 o
   1   0  37       84.59       86.87     11.95 o
   2   0  37       47.96       61.38     15.99 o
   3   0  37       14.22       10.26     17.36 o
   4   0  37       26.30       35.45     18.63 o
   5   0  37       47.92       24.18     19.66 o
  -5   1  37       16.27       -4.11     19.21 o
  -4   1  37      107.70      109.10     20.33 o
  -3   1  37       41.27       41.62     17.09 o
  -2   1  37      336.98      352.08     23.65 o
  -1   1  37       97.81       90.26     15.16 o
   0   1  37      219.49      227.84     18.34 o
   1   1  37       96.46      106.00     14.08 o
   2   1  37      395.84      403.02     20.88 o
   3   1  37       40.40       67.56     16.95 o
   4   1  37       78.20       81.51     18.74 o
   5   1  37       16.78       -7.90     18.35 o
  -5   2  37       59.72       64.52     25.56 o
  -4   2  37       75.34       67.83     18.46 o
  -3   2  37       33.37       54.96     25.11 o
  -2   2  37       73.44       80.30     16.43 o
  -1   2  37      168.19      163.65     21.27 o
   0   2  37        1.08      -13.55     18.48 o
   1   2  37      106.28      110.87     15.07 o
   2   2  37       75.88      107.65     14.87 o
   3   2  37       46.94       61.03     15.09 o
   4   2  37       78.60       85.81     19.60 o
   5   2  37       78.93      116.58     26.68 o
  -4   3  37       54.13       50.78     23.29 o
  -3   3  37       23.61       13.62     17.33 o
  -2   3  37       62.56       99.17     34.63 o
  -1   3  37       34.56       56.11     20.71 o
   0   3  37       13.98       -5.43     30.92 o
   1   3  37       38.86       18.85     20.80 o
   2   3  37       64.27       80.69     18.13 o
   3   3  37       20.81       16.84     18.38 o
   4   3  37       53.40       53.56     25.73 o
  -3   4  37      206.86      229.30     41.21 o
  -2   4  37       21.08       12.97     23.41 o
  -1   4  37       38.57       31.67     23.38 o
   0   4  37        0.38       22.75     34.01 o
   1   4  37       60.85      119.51     34.46 o
   2   4  37       17.87        3.52     23.90 o
   3   4  37      211.44      264.30     29.70 o
  -2   5  37       19.50       -6.80     34.58 o
  -1   5  37       35.25       43.14     24.61 o
   0   5  37      144.19       98.53     38.01 o
   1   5  37       33.97       12.34     34.41 o
   2   5  37        5.77       30.69     35.38 o
   0   0  38      359.93      390.73     29.60 o
   1   0  38        1.07       17.19     11.51 o
   2   0  38        1.73       -4.70     15.91 o
   3   0  38      112.79      118.97     18.29 o
   4   0  38       67.64       62.37     18.48 o
   5   0  38        2.69        7.35     20.38 o
  -5   1  38       20.69       11.25     19.16 o
  -4   1  38       11.99       15.78     18.60 o
  -3   1  38      196.68      185.61     20.28 o
  -2   1  38       15.57       12.39     15.88 o
  -1   1  38       42.37        9.32     16.84 o
   0   1  38      124.23      146.44     14.80 o
   1   1  38       28.43        1.68     13.06 o
   2   1  38        9.96       27.33     15.98 o
   3   1  38      210.33      185.03     18.51 o
   4   1  38       17.20       -2.28     17.57 o
   5   1  38       20.69       -5.15     26.47 o
  -4   2  38       29.26       18.87     19.20 o
  -3   2  38       65.73       60.08     18.52 o
  -2   2  38      113.65      126.45     17.95 o
  -1   2  38       10.08        3.62     15.18 o
   0   2  38       58.30       76.58     20.63 o
   1   2  38        7.43       36.93     16.77 o
   2   2  38      118.17       95.87     19.25 o
   3   2  38       60.48       78.34     19.83 o
   4   2  38       28.93       10.91     19.60 o
  -4   3  38       64.72       91.09     24.56 o
  -3   3  38       10.64       15.15     18.11 o
  -2   3  38       59.22       31.51     21.76 o
  -1   3  38      168.92      178.07     24.67 o
   0   3  38        3.34       -6.46     32.35 o
   1   3  38      194.12      230.28     25.58 o
   2   3  38       63.47       66.91     18.39 o
   3   3  38       14.15      -25.99     25.99 o
   4   3  38       62.69       87.39     25.84 o
  -3   4  38       23.48       23.32     30.63 o
  -2   4  38       67.12       51.24     24.71 o
  -1   4  38       93.62      120.90     25.67 o
   0   4  38       15.49       20.52     35.32 o
   1   4  38       84.44      108.13     37.49 o
   2   4  38       71.26       72.42     38.09 o
   3   4  38       33.76       21.53     25.56 o
  -1   5  38       30.83       54.42     23.33 o
   0   5  38       10.44       12.80     37.03 o
   1   5  38       39.68       38.52     36.35 o
   1   0  39       40.22       44.93     13.71 o
   2   0  39      132.39      120.66     18.31 o
   3   0  39        5.72       -3.30     16.62 o
   4   0  39       58.25       69.20     19.06 o
  -4   1  39        1.28       30.17     19.00 o
  -3   1  39       30.51       57.18     17.93 o
  -2   1  39      100.95      101.97     18.01 o
  -1   1  39      186.32      162.46     18.83 o
   0   1  39        0.57        3.10     13.83 o
   1   1  39      239.48      244.58     17.42 o
   2   1  39      114.73      122.85     16.10 o
   3   1  39       18.42       24.39     17.21 o
   4   1  39        0.44      -21.33     22.25 o
  -4   2  39       58.51       65.29     20.50 o
  -3   2  39       13.01       24.87     17.47 o
  -2   2  39      186.61      191.76     19.54 o
  -1   2  39       23.35       42.98     19.07 o
   0   2  39       46.14       53.31     30.49 o
   1   2  39       27.07       38.16     18.18 o
   2   2  39      158.08      149.72     20.40 o
   3   2  39        7.82       18.31     19.15 o
   4   2  39       81.05      101.17     20.95 o
  -3   3  39        0.33      -17.83     17.83 o
  -2   3  39        0.76       -0.38     23.86 o
  -1   3  39       97.28       94.96     24.86 o
   0   3  39        0.10      -32.29     32.29 o
   1   3  39      105.05      118.28     26.04 o
   2   3  39        0.37       17.34     19.30 o
   3   3  39        0.74       13.48     29.72 o
  -2   4  39       20.28       63.11     25.60 o
  -1   4  39       26.48       45.04     24.44 o
   0   4  39        9.27      -26.46     30.18 o
   1   4  39       27.64       26.98     34.98 o
   2   4  39       31.64       49.91     20.20 o
   0   0  40      331.79      304.91     26.85 o
   1   0  40      165.53      168.95     16.53 o
   2   0  40      212.68      239.64     26.22 o
   3   0  40       29.69       25.98     17.89 o
   4   0  40        4.29       33.94     19.44 o
  -4   1  40       12.37      -11.16     19.27 o
  -3   1  40      184.90      164.36     21.10 o
  -2   1  40       12.14       19.78     16.34 o
  -1   1  40       27.35       24.77     17.91 o
   0   1  40        8.22        1.38     16.53 o
   1   1  40       27.63       16.96     13.81 o
   2   1  40       14.12        6.56     14.85 o
   3   1  40      193.03      235.96     33.09 o
   4   1  40        6.83        4.71     18.31 o
  -3   2  40       35.05       22.44     18.18 o
  -2   2  40        2.16      -12.72     16.79 o
  -1   2  40       73.85       56.91     29.83 o
   0   2  40       38.34       12.28     22.09 o
   1   2  40       55.40       41.52     18.20 o
   2   2  40        1.78      -10.02     18.72 o
   3   2  40       36.85       19.51     19.01 o
  -3   3  40       53.75       32.34     19.65 o
  -2   3  40       40.68       31.94     25.46 o
  -1   3  40       48.96       46.91     22.05 o
   0   3  40       80.79       74.76     35.95 o
   1   3  40       49.27       19.91     24.47 o
   2   3  40       36.26       61.67     20.43 o
   3   3  40       55.29       50.43     20.52 o
  -1   4  40        9.08      -10.30     26.92 o
   0   4  40       15.88       34.23     37.78 o
   1   4  40        4.91       -9.37     35.55 o
   1   0  41      209.69      229.89     17.93 o
   2   0  41       22.48       29.01     15.34 o
   3   0  41        4.34       14.00     18.01 o
  -3   1  41       60.30       57.15     19.40 o
  -2   1  41       19.13      -10.79     17.11 o
  -1   1  41      141.57      149.48     19.23 o
   0   1  41       78.08      105.84     18.93 o
   1   1  41      165.98      149.87     16.82 o
   2   1  41       23.36       10.77     15.52 o
   3   1  41       41.66       45.31     16.65 o
  -3   2  41       78.13       62.96     19.92 o
  -2   2  41       96.14       81.69     18.37 o
  -1   2  41       40.31       55.50     22.81 o
   0   2  41        0.82      -11.20     33.43 o
   1   2  41       29.26       66.71     20.06 o
   2   2  41       76.28       85.03     19.53 o
   3   2  41       85.40       76.57     21.06 o
  -2   3  41       22.23      -15.14     24.44 o
  -1   3  41       39.26       12.94     23.72 o
   0   3  41        2.03       33.26     35.89 o
   1   3  41       39.55       45.71     25.98 o
   2   3  41       23.06        9.85     19.59 o
   0   0  42        0.80        6.00     20.72 o
   1   0  42       41.54       75.70     15.79 o
   2   0  42      161.75      200.31     23.96 o
   3   0  42        2.40        3.16     18.33 o
  -3   1  42        1.33       -3.23     18.55 o
  -2   1  42       72.65       76.19     19.19 o
  -1   1  42       27.52       44.70     17.75 o
   0   1  42       31.54       46.35     18.46 o
   1   1  42       18.17       35.82     15.05 o
   2   1  42       68.81       97.67     16.90 o
   3   1  42        1.65        9.02     17.35 o
  -2   2  42       16.31       39.30     23.87 o
  -1   2  42       40.15       49.54     22.03 o
   0   2  42      115.51      137.34     38.58 o
   1   2  42       32.10       40.43     20.12 o
   2   2  42       13.13       32.43     20.46 o
  -1   3  42       35.36       58.92     33.89 o
   0   3  42       85.43       80.64     34.23 o
   1   3  42       47.65       31.32     32.05 o
   1   0  43       84.83       98.47     16.84 o
   2   0  43       41.42       47.50     18.00 o
  -2   1  43       30.06       37.35     18.67 o
  -1   1  43        1.80      -11.38     15.08 o
   0   1  43       46.79       41.14     16.26 o
   1   1  43        1.38       -1.53     15.32 o
   2   1  43       47.39       40.17     17.07 o
  -1   2  43      102.48      119.42     25.61 o
   0   2  43       39.31       22.09     34.46 o
   1   2  43       87.70       91.92     24.01 o
   0   0  44       17.27       36.67     22.96 o
   1   0  44        0.30       22.77     15.97 o
  -1   1  44       10.23        2.25     18.68 o
   0   1  44      295.03      284.65     20.35 o
   1   1  44        6.65       -2.09     16.47 o
 
